# Supplementary material for: Expanding the genome-targeting scope and the site selectivity of high-precision base editors
Source: Nat Commun. 2020 Jan 31;11:629. doi: 10.1038/s41467-020-14465-z (PMC6994485; doi:10.1038/s41467-020-14465-z)
Supplement: Supplementary file 4 — Source Data [file 41467_2020_14465_MOESM4_ESM.xlsx]

## Sheet: Fig. 1
		PolyC-1-NGA
		C-to-T editing
BE		C-19	C-18	C-17	C-16	C-15	C-14	C-13	C-12
nCDA1-BE3	rep_1	0.0429217	0.0513054	0.0495466	0.0461071	0.0436839	0.0393389	0.0219657	0.0090221
	rep_2	0.0411985	0.0503713	0.0490158	0.0452901	0.0430281	0.0383877	0.0195514	0.0081998
	rep_3	0.0017679	0.0020718	0.0014419	0.0012431	0.0007845	0.000674	0.0005525	0.0006795
	Average	2.86294	3.45828	3.33348	3.08801	2.91655	2.61335	1.40232	0.596713
	SD	1.90069	2.29919	2.25527	2.09592	2.00702	1.80068	0.957608	0.375396
cCDA1-BE3		0.052701	0.171428	0.166949	0.12331	0.075407	0.019672	0.004746	0.002214
		0.055474	0.169897	0.165684	0.123454	0.073701	0.019811	0.004664	0.002277
		0.0013204	0.0022985	0.0017687	0.0013774	0.0008069	0.0004157	0.0003749	0.0004972
		3.64985	11.4541	11.1467	8.27138	4.99716	1.32996	0.326163	0.166273
		2.49004	7.937	7.75703	5.75136	3.47717	0.911045	0.20415	0.0824558
nCDA1-VQRBE3		0.598675	0.697183	0.692601	0.663625	0.641649	0.572087	0.29805	0.152025
		0.610268	0.714978	0.715649	0.684098	0.658924	0.587927	0.303657	0.158965
		0.598804	0.720463	0.716222	0.667052	0.642084	0.580269	0.312672	0.161974
		60.2582	71.0874	70.8157	67.1592	64.7552	58.0094	30.4793	15.7655
		0.543505	0.993706	1.10023	0.895317	0.804288	0.646775	0.602304	0.416593
cCDA1-VQRBE3		0.184283	0.770076	0.770783	0.557855	0.348561	0.166088	0.11997	0.069606
		0.160941	0.759606	0.765547	0.533317	0.342807	0.186205	0.139829	0.076587
		0.169513	0.746858	0.750075	0.531159	0.334929	0.165136	0.118351	0.065254
		17.1579	75.8847	76.2135	54.0777	34.2099	17.2476	12.605	7.04823
		0.964069	0.949395	0.879163	1.21081	0.558758	0.971536	0.976556	0.466799
nCDA1Δ195-VQRBE3		0.210777	0.766292	0.746946	0.340813	0.171336	0.072339	0.0823155	0.0410155
		0.202166	0.733951	0.721549	0.319208	0.170132	0.090573	0.093245	0.043106
		0.196113	0.62445	0.608105	0.285496	0.138374	0.0576318	0.0678463	0.0326899
		20.3018	70.8231	69.22	31.5172	15.9947	7.35146	8.11356	3.89371
		0.601695	6.06955	6.03612	2.27625	1.52627	1.34739	1.04025	0.449915
nCDA1Δ188-VQRBE3		0.063293	0.644685	0.357023	0.157423	0.099314	0.04306	0.081701	0.039466
		0.064874	0.630071	0.359929	0.158394	0.10752	0.049217	0.089006	0.04137
		0.05648	0.552058	0.321193	0.142699	0.093975	0.044166	0.081615	0.036398
		6.1549	60.8938	34.6048	15.2839	10.027	4.5481	8.41073	3.9078
		0.364197	4.06603	1.76154	0.718078	0.557086	0.268006	0.346406	0.204827
nCDA1-NGBE3		0.448343	0.544217	0.536123	0.500666	0.480934	0.424206	0.204133	0.0894422
		0.488217	0.604341	0.591546	0.546529	0.523829	0.461501	0.225127	0.10422
		0.474291	0.585754	0.574861	0.532782	0.510571	0.447794	0.213568	0.0959974
		47.0284	57.8104	56.751	52.6659	50.5111	44.45	21.4276	9.65533
		1.65233	2.51345	2.32157	1.92176	1.79325	1.54028	0.858531	0.604588
cCDA1-NGBE3		0.0994027	0.672223	0.651865	0.355403	0.166371	0.0448702	0.0248	0.0130574
		0.0813766	0.523587	0.51004	0.287992	0.140415	0.0417109	0.0221791	0.0107664
		0.0995316	0.655449	0.63905	0.360867	0.182871	0.0614269	0.0392986	0.0247565
		9.3437	61.7086	60.0318	33.4754	16.3219	4.9336	2.87592	1.61934
		0.852813	6.64677	6.40502	3.31408	1.74755	0.86463	0.752888	0.612681
nCDA1Δ194-NGBE3		0.133758	0.68741	0.565456	0.201879	0.116381	0.0453623	0.0528922	0.0239862
		0.0969748	0.482488	0.393284	0.147977	0.0898738	0.0385887	0.0411464	0.0184298
		0.128461	0.64607	0.521286	0.188835	0.109878	0.0480645	0.0540487	0.0221676
		11.9731	60.5322	49.3342	17.9564	10.5378	4.40052	4.93624	2.15279
		1.62358	8.84819	7.30134	2.29612	1.12798	0.398573	0.582877	0.231306
nCDA1Δ190-NGBE3		0.117215	0.655207	0.343802	0.131849	0.103668	0.045187	0.081496	0.034159
		0.114235	0.629694	0.335485	0.131384	0.10326	0.046185	0.080459	0.03273
		0.110831	0.62435	0.332558	0.129618	0.098554	0.043681	0.075739	0.031731
		11.4094	63.6417	33.7282	13.095	10.1827	4.50177	7.92313	3.28733
		0.260817	1.34645	0.47629	0.0961038	0.232058	0.102924	0.250548	0.0996395
		PolyC-2-NGA
		C-20	C-19	C-18	C-17	C-16	C-15	C-14
nCDA1-BE3		0.051261	0.066434	0.078893	0.07526	0.062116	0.061486	0.048177
		0.050607	0.065219	0.077323	0.073253	0.060384	0.059933	0.047229
		0.038762	0.050903	0.051868	0.053774	0.04594	0.047017	0.036076
		4.68767	6.0852	6.93613	6.7429	5.61467	5.61453	4.38273
		0.574414	0.705247	1.23862	0.969025	0.725176	0.648577	0.549467
cCDA1-BE3		0.023891	0.123514	0.378383	0.326899	0.15231	0.052661	0.039228
		0.021039	0.118954	0.387873	0.331386	0.149519	0.047921	0.032433
		0.018118	0.109061	0.360351	0.308732	0.136623	0.04492	0.030547
		2.1016	11.7176	37.5536	32.2339	14.6151	4.85007	3.40693
		0.235687	0.603282	1.14148	0.979442	0.683275	0.318672	0.37281
nCDA1-VQRBE3		0.517235	0.587937	0.600431	0.599295	0.587707	0.574636	0.532594
		0.474633	0.537604	0.543018	0.544465	0.535931	0.525442	0.491663
		49.5934	56.2771	57.1724	57.188	56.1819	55.0039	51.2128
		2.1301	2.51665	2.87065	2.7415	2.5888	2.4597	2.04655
cCDA1-VQRBE3		0.059193	0.208453	0.52439	0.537463	0.269368	0.130892	0.194416
		0.066513	0.232734	0.577636	0.592161	0.318467	0.165401	0.2336
		0.087443	0.295859	0.699698	0.708422	0.394259	0.200757	0.292585
		7.10497	24.5682	60.0575	61.2682	32.7365	16.5683	24.02
		1.19708	3.68392	7.33842	7.12862	5.13733	2.8523	4.03482
nCDA1Δ194-VQRBE3		0.108628	0.210976	0.532316	0.48266	0.176543	0.094582	0.145044
		0.097834	0.212937	0.505903	0.457291	0.174984	0.077979	0.115859
		0.079914	0.161698	0.401272	0.351019	0.134636	0.075987	0.114999
		9.54587	19.5204	47.983	43.0323	16.2054	8.28493	12.5301
		1.18422	2.37056	5.6586	5.7025	1.93981	0.833601	1.39651
nCDA1Δ188-VQRBE3		0.006681	0.102226	0.349313	0.266189	0.162323	0.104441	0.145628
		0.00529	0.07247	0.25316	0.1837	0.10391	0.06711	0.10662
		0.004118	0.069337	0.24032	0.171982	0.09322	0.063806	0.095529
		0.5363	8.13443	28.0931	20.729	11.9818	7.84523	11.5926
		0.104761	1.48209	4.86367	4.19215	3.0371	1.84262	2.14853
		PolyC-3-NGCG
		C-19	C-18	C-17	C-16	C-15	C-14
nCDA1-BE3		0.00299	0.00299	0.003054	0.002691	0.002434	0.001986
		0.002861	0.003108	0.002861	0.002302	0.002022	0.001776
		0.009287	0.009501	0.00967	0.008837	0.008251	0.006
		0.5046	0.519967	0.5195	0.461	0.423567	0.3254
		0.29993	0.304188	0.316528	0.299316	0.284425	0.194361
cCDA1-BE3		0.016367	0.020011	0.017177	0.008183	0.001854	0.000373
		0.01604	0.020961	0.017153	0.00912	0.002264	0.000493
		0.016793	0.021689	0.017055	0.008907	0.002006	0.000536
		1.64	2.0887	1.71283	0.873667	0.204133	0.0467333
		0.0308295	0.0687036	0.0052772	0.0401042	0.0169236	0.0068975
nCDA1-VRERBE3		0.025029	0.028145	0.026925	0.022325	0.019077	0.017424
		0.013426	0.015706	0.014926	0.011808	0.009685	0.008437
		0.011184	0.013474	0.012839	0.009581	0.007908	0.00708
		1.65463	1.91083	1.823	1.45713	1.22233	1.09803
		0.606758	0.645453	0.620705	0.555754	0.490027	0.458992
cCDA1-VRERBE3		0.190233	0.225326	0.20392	0.154711	0.070372	0.017285
		0.226154	0.279009	0.247223	0.179494	0.073868	0.017888
		0.170392	0.212009	0.187303	0.136695	0.054692	0.01263
		19.5593	23.8781	21.2815	15.6967	6.63107	1.59343
		2.30781	2.89601	2.5258	1.75453	0.833869	0.234945
nCDA1Δ194-VRERBE3		0.36992	0.48006	0.33284	0.18114	0.08258	0.08453
		0.348463	0.444396	0.243197	0.144171	0.062047	0.060501
		0.28787	0.357503	0.216854	0.134974	0.063769	0.054964
		33.5418	42.732	26.4297	15.3428	6.94653	6.6665
		3.47437	5.14701	4.96461	1.99516	0.930008	1.28331
nCDA1Δ193-VRERBE3		0.146337	0.326698	0.257331	0.228542	0.13084	0.140381
		0.124415	0.299086	0.21868	0.19557	0.09854	0.096292
		0.131033	0.28518	0.186306	0.180247	0.0846018	0.0872583
		13.3928	30.3655	22.0772	20.1453	10.4661	10.7977
		0.918081	1.72549	2.90334	2.01505	1.93665	2.32079
		PolyC-4-NGCG
		C-18	C-17	C-16	C-15	C-14	C-13
nCDA1-BE3		0.01827	0.01827	0.0192	0.02108	0.01405	0.00515
		0.00984	0.00984	0.00902	0.00861	0.00943	0.00246
		0.00987	0.00951	0.00878	0.01097	0.00622	0.00402
		1.266	1.254	1.23333	1.35533	0.99	0.387667
		0.396689	0.405396	0.485646	0.540866	0.321381	0.110285
cCDA1-BE3		0.0171	0.0134	0.0073	0.0012	0.0061	0
		0.0168	0.0096	0.0024	0.0016	0.0024	0.0016
		0.0205	0.01257	0.00331	0.00331	0.00265	0.00132
		1.81333	1.18567	0.433667	0.203667	0.371667	0.0973333
		0.167796	0.163128	0.212807	0.0915071	0.168836	0.0697679
nCDA1-VRERBE3		0.4995	0.502	0.4965	0.4879	0.4613	0.3814
		0.61638	0.6138	0.6009	0.59317	0.56351	0.42682
		0.54219	0.5408	0.53458	0.52835	0.50761	0.42462
		55.269	55.22	54.3993	53.6473	51.0807	41.0947
		4.82902	4.63485	4.31377	4.33585	4.17882	2.09119
cCDA1-VRERBE3		0.60246	0.49902	0.2958	0.12841	0.18318	0.12306
		0.55305	0.4495	0.25307	0.1014	0.15971	0.10156
		0.59966	0.49846	0.29345	0.11474	0.15809	0.10001
		58.5057	48.2327	28.0773	11.485	16.6993	10.821
		2.2661	2.32131	1.96127	1.10271	1.14648	1.05196
nCDA1Δ193-VRERBE3		0.5386	0.3031	0.1882	0.1226	0.2032	0.1178
		0.5456	0.2854	0.1792	0.1116	0.1918	0.1081
		0.48142	0.26012	0.16639	0.11685	0.17754	0.10322
		52.1873	28.2873	17.793	11.7017	19.0847	10.9707
		2.87472	1.76372	0.894907	0.449228	1.04973	0.605971
nCDA1Δ190-VRERBE3		0.48148	0.22593	0.12037	0.1037	0.19259	0.1037
		0.43849	0.2229	0.15164	0.1078	0.19245	0.12789
		0.4497	0.22781	0.14024	0.12604	0.21124	0.12189
		45.6557	22.5547	13.7417	11.2513	19.876	11.7827
		1.8208	0.202274	1.29211	0.971015	0.882488	1.0285
		PolyC-5-NGC
		C-19	C-18	C-17	C-16	C-15
nCDA1-BE3		0.011783	0.013937	0.012136	0.011367	0.010969
		0.010354	0.013537	0.011205	0.010291	0.009914
		0.0106913	0.0133255	0.0111737	0.0104114	0.0095913
		1.09428	1.35998	1.15049	1.06898	1.01581
		0.0609884	0.0253567	0.0446438	0.0481369	0.0588333
cCDA1-BE3		0.0087106	0.0226803	0.014835	0.0056532	0.0033554
		0.00845	0.01967	0.0151	0.00665	0.00305
		0.009006	0.022812	0.015681	0.005624	0.003243
		0.87222	2.17208	1.52053	0.597573	0.321613
		0.0227134	0.145111	0.0353318	0.0476928	0.0126118
nCDA1-NGBE3		0.259678	0.315355	0.272452	0.251648	0.23898
		0.27752	0.330547	0.290626	0.270872	0.255486
		0.203553	0.244095	0.213305	0.197636	0.187701
		24.6917	29.6666	25.8794	24.0052	22.7389
		3.15163	3.76869	3.30104	3.10025	2.88613
cCDA1-NGBE3		0.0746781	0.227565	0.157849	0.0508772	0.0579282
		0.130555	0.347513	0.266948	0.10753	0.116123
		0.13156	0.38387	0.287383	0.0997507	0.11068
		11.2264	31.9649	23.7393	8.60526	9.49105
		2.65807	6.67838	5.68618	2.50747	2.62447
nCDA1Δ195-NGBE3		0.151563	0.50155	0.193162	0.058956	0.141974
		0.141895	0.409924	0.179689	0.05617	0.145367
		0.110147	0.329141	0.13916	0.041803	0.109337
		13.4535	41.3538	17.067	5.23097	13.2226
		1.76908	7.04321	2.295	0.751589	1.62441
nCDA1Δ194-NGBE3		0.044244	0.236152	0.076513	0.027967	0.064124
		0.058633	0.264554	0.093407	0.038042	0.074803
		0.08104	0.343073	0.13314	0.05603	0.10766
		6.13057	28.126	10.102	4.06797	8.21957
		1.51403	4.52205	2.37364	1.16075	1.85263
nCDA1-xBE3		0.0816692	0.107457	0.0865031	0.0769173	0.0720983
		0.083919	0.107238	0.086716	0.078631	0.073212
		0.112241	0.141511	0.118134	0.105282	0.0976
		9.26097	11.8735	9.71177	8.69434	8.09701
		1.39118	1.6105	1.4861	1.29862	1.17679
cCDA1-xBE3		0.262772	0.472373	0.374835	0.199068	0.191673
		0.232148	0.408372	0.327917	0.165044	0.14726
		0.214935	0.353147	0.286343	0.153937	0.134619
		23.6618	41.1297	32.9698	17.2683	15.7851
		1.97835	4.87177	3.61487	1.92001	2.44665
nCDA1Δ194-xBE3		0.127202	0.437453	0.16792	0.0874402	0.137033
		0.103817	0.319522	0.127596	0.072067	0.109313
		0.168532	0.360246	0.212658	0.136614	0.190458
		13.3184	37.2407	16.9391	9.87071	14.5601
		2.67562	4.89069	3.4742	2.75292	3.36768
nCDA1Δ193-xBE3		0.020734	0.171604	0.085018	0.090015	0.113505
		0.036147	0.222484	0.129897	0.129369	0.163418
		0.036594	0.246126	0.110091	0.104965	0.156335
		3.11583	21.3405	10.8335	10.8116	14.4419
		0.737338	3.10935	1.83638	1.622	2.20502
		PolyC-6-NGT
		C-20	C-19	C-18	C-17	C-16	C-15	C-14	C-13	C-12
nCDA1-BE3		0.000212	0.000932	0.000466	0.000297	0.000233	0.000233	0.000275	0.000233	0.000191
		0.000171	0.000914	0.000299	0.000197	0.00012	8.5e-05	0.000154	0.000137	0.000162
		0.000194	0.000736	0.000478	0.000387	0.000207	0.000142	0.000258	0.000181	0.000155
		0.0192333	0.0860667	0.0414333	0.0293667	0.0186667	0.0153333	0.0229	0.0183667	0.0169333
		0.00167796	0.00884584	0.00817	0.0077603	0.00483207	0.00609499	0.00534852	0.00392372	0.00155849
cCDA1-BE3		0.0001009	0.0008215	0.0004756	0.0002666	0.0001369	0.0001153	0.0001225	0.000173	0.0001225
		8.46e-05	0.0008275	0.0003103	0.0002445	0.0001505	7.52e-05	0.000141	0.0001693	0.0001316
		0.0001189	0.000878	0.0004299	0.0002652	0.0001738	0.0001738	0.0002835	0.0002195	0.0001189
		0.0101467	0.0842333	0.0405267	0.0258767	0.0153733	0.0121433	0.0182333	0.0187267	0.0124333
		0.00140086	0.00253388	0.00696952	0.00101042	0.00152369	0.00404862	0.00719332	0.00228424	0.000534436
nCDA1-NGBE3		0.178286	0.249652	0.257108	0.24634	0.223194	0.183799	0.0906087	0.016164	0.0075261
		0.206398	0.298077	0.309508	0.292116	0.262792	0.214959	0.104448	0.0186288	0.0090434
		0.216186	0.303121	0.312844	0.297643	0.269327	0.221477	0.108815	0.0172053	0.0087081
		20.029	28.3617	29.3153	27.87	25.1771	20.6745	10.1291	1.73327	0.842587
		1.60639	2.41048	2.55242	2.29927	2.03825	1.64423	0.776087	0.101027	0.065079
cCDA1-NGBE3		0.0597191	0.334673	0.366033	0.300959	0.193089	0.0561874	0.0107719	0.0015401	0.0007966
		0.068955	0.358219	0.389341	0.320787	0.209393	0.065538	0.012668	0.002237	0.001362
		0.066904	0.370698	0.406286	0.3352	0.219259	0.067273	0.012589	0.002068	0.001521
		6.51927	35.453	38.722	31.8982	20.7247	6.29995	1.20096	0.194837	0.122653
		0.395996	1.49368	1.65017	1.40371	1.07911	0.486866	0.0875804	0.0296818	0.0310861
nCDA1Δ194-NGBE3		0.098671	0.361199	0.364588	0.195668	0.070356	0.020831	0.010315	0.008589	0.009915
		0.099828	0.367612	0.380736	0.199045	0.072232	0.022412	0.011887	0.010822	0.010337
		0.0945947	0.371032	0.388103	0.197888	0.0736778	0.0229781	0.0121991	0.0085009	0.0097928
		9.76979	36.6614	37.7809	19.7534	7.20886	2.20737	1.1467	0.930397	1.00149
		0.224456	0.407575	0.982043	0.14012	0.13599	0.0908605	0.0824515	0.107401	0.0233136
nCDA1Δ193-NGBE3		0.00649	0.11564	0.21714	0.14967	0.06889	0.02289	0.01317	0.01069	0.01237
		0.007527	0.118048	0.234595	0.161486	0.074335	0.024045	0.013642	0.011866	0.013904
		0.0066268	0.123997	0.243401	0.166158	0.0756994	0.0256128	0.0143266	0.0114556	0.0120016
		0.688127	11.9229	23.1712	15.9105	7.29748	2.41826	1.37129	1.13372	1.27585
		0.0460005	0.351256	1.09133	0.693875	0.294161	0.111583	0.0474832	0.0487345	0.0823812

## Sheet: Fig. 2
		PolyC-7
BE		C-21	C-20	C-19	C-18	C-17	C-16	C-15	C-14	C-13	C-7	C-6
nCDA1-BE3	rep_1	0.275334	0.47546	0.541247	0.608346	0.604626	0.582902	0.559329	0.530637	0.374209	0.016303	0.012435
	rep_2	0.27979	0.493731	0.567456	0.624558	0.621176	0.607781	0.584928	0.5543	0.398928	0.028914	0.020661
	rep_3	0.266029	0.4692	0.537678	0.6052	0.602683	0.578855	0.555825	0.5282	0.370174	0.0174858	0.0126019
	Average	27.3718	47.9464	54.8794	61.2701	60.9495	58.9846	56.6694	53.7712	38.1104	2.09009	1.52326
	SD	0.57329	1.04071	1.32763	0.848165	0.82978	1.27892	1.29726	1.17715	1.2711	0.568663	0.383904
cCDA1-BE3		0.0527188	0.146263	0.328837	0.53133	0.530293	0.358197	0.14126	0.134995	0.128248	0.0061386	0.0033025
		0.058258	0.175698	0.410513	0.674687	0.657663	0.452866	0.185447	0.179234	0.177898	0.0085209	0.0054102
		0.0511404	0.140853	0.316873	0.514311	0.515262	0.347513	0.132096	0.1251	0.120148	0.006496	0.003377
		5.40391	15.4271	35.2074	57.3443	56.7739	38.6192	15.2934	14.6443	14.2098	0.705183	0.40299
		0.305204	1.53112	4.16101	7.19271	6.3881	4.73471	2.32922	2.35361	2.55295	0.104898	0.0976493
nCDA1-NGBE3		0.142716	0.334687	0.386835	0.445292	0.44042	0.411807	0.390711	0.360438	0.208535	0.0073558	0.006315
		0.101509	0.287097	0.336894	0.401178	0.392589	0.357873	0.332926	0.299019	0.150022	0.00643	0.0052089
		12.2112	31.0892	36.1864	42.3235	41.6504	38.484	36.1819	32.9729	17.9278	0.68929	0.576195
		2.06033	2.37949	2.49707	2.20569	2.39153	2.6967	2.88923	3.07095	2.92561	0.04629	0.055305
cCDA1-NGBE3		0.0118433	0.0507874	0.192417	0.477421	0.417746	0.224125	0.0465234	0.0256569	0.013772	0.0017827	0.0018505
		0.0138198	0.0591253	0.207707	0.523192	0.46959	0.247964	0.052922	0.0339836	0.0185104	0.0023453	0.0018
		0.0103513	0.0418516	0.166197	0.440911	0.377196	0.201435	0.0408899	0.0218348	0.0111548	0.0012498	0.0015095
		1.20048	5.05881	18.8774	48.0508	42.1511	22.4508	4.67784	2.71584	1.44791	0.17926	0.172
		0.142061	0.705337	1.71408	3.3662	3.78134	1.89974	0.491539	0.50721	0.304425	0.0447291	0.0150267
nCDA1Δ194-NGBE3		0.082879	0.143535	0.354657	0.540976	0.392006	0.158124	0.047573	0.040139	0.099243	0.005771	0.0073
		0.0919059	0.157004	0.372515	0.539524	0.394464	0.165832	0.0542791	0.0456069	0.108243	0.0060593	0.0085263
		0.0712991	0.125745	0.301389	0.442596	0.318462	0.130284	0.0386504	0.0353937	0.0800746	0.0048445	0.0136821
		8.2028	14.2095	34.2854	50.7699	36.8311	15.1413	4.68342	4.03799	9.58535	0.555827	0.983613
		0.843418	1.28019	3.02127	4.60385	3.52627	1.52685	0.640174	0.4173	1.17468	0.0518251	0.276521
nCDA1Δ192-NGBE3		0.0021958	0.0092749	0.104528	0.411004	0.403158	0.202252	0.0636243	0.0568301	0.145325	0.0015619	0.0018192
		0.0032013	0.0131794	0.0996457	0.353114	0.345854	0.176584	0.0569497	0.0527826	0.124816	0.0019479	0.0020347
		0.0021629	0.0121716	0.103607	0.380076	0.373966	0.183907	0.0577357	0.049113	0.12489	0.0010359	0.001525
		0.252	1.1542	10.2593	38.1398	37.4326	18.7581	5.94366	5.29086	13.1677	0.151523	0.179297
		0.0481939	0.165501	0.211799	2.36519	2.33954	1.07961	0.297851	0.315175	0.965066	0.0373782	0.0208909
nCDA1Δ188-NGBE3		0.001623	0.005195	0.082933	0.274773	0.213161	0.118083	0.041744	0.037026	0.091241	0.00152	0.001659
		0.002181	0.007813	0.096997	0.30003	0.240314	0.128139	0.051897	0.046236	0.099335	0.001813	0.002187
		0.0013902	0.005981	0.0941827	0.312285	0.242503	0.127927	0.0458245	0.0437617	0.0964024	0.0013845	0.0013229
		0.17314	0.632967	9.13709	29.5696	23.1993	12.4716	4.64885	4.23412	9.56595	0.15725	0.172297
		0.0331817	0.109686	0.607611	1.56178	1.33459	0.469136	0.417145	0.389181	0.334586	0.017883	0.0355655
A3A-BE3		0.118327	0.100816	0.158324	0.299934	0.41729	0.502422	0.500644	0.487581	0.4215	0.0833255	0.0619777
		0.0254305	0.0251457	0.0354223	0.153657	0.668087	0.679057	0.656291	0.678886	0.648471	0.022796	0.0165423
		0.117771	0.100871	0.158538	0.300403	0.417283	0.503707	0.501277	0.488814	0.422967	0.0859565	0.0656495
		8.71761	7.56108	11.7428	25.1331	50.0887	56.1729	55.2737	55.176	49.7646	6.4026	4.80565
		4.36613	3.56842	5.79868	6.90667	11.8228	8.29656	7.3224	8.98927	10.6651	2.91738	2.23343
A3A-NL-BE3		0.335571	0.350029	0.45379	0.515151	0.528626	0.486304	0.473015	0.434477	0.389786	0.21113	0.139764
		0.330997	0.347045	0.450773	0.512769	0.526023	0.482349	0.469399	0.430696	0.38617	0.20627	0.135775
		0.291964	0.296904	0.380895	0.49275	0.525928	0.427768	0.390251	0.365887	0.33476	0.200108	0.131101
		31.951	33.1326	42.8486	50.689	52.6859	46.5474	44.4222	41.0353	37.0238	20.5836	13.5547
		1.95679	2.43703	3.36745	1.00455	0.12502	2.6711	3.81917	3.14805	2.51306	0.450996	0.354047
A3AΔ194-BE3		0.038764	0.015993	0.008799	0.008063	0.013841	0.017356	0.03381	0.071169	0.120478	0.237475	0.183024
		0.146901	0.114526	0.114423	0.109181	0.098184	0.118647	0.168834	0.225043	0.260974	0.359919	0.276535
		0.17479	0.14682	0.14735	0.13348	0.11393	0.12883	0.18582	0.2387	0.2753	0.38089	0.29187
		12.0152	9.24463	9.01907	8.35747	7.53183	8.82777	12.9488	17.8304	21.8917	32.6095	25.0476
		5.86652	5.56451	5.91016	5.43085	4.39438	5.03212	6.8009	7.59608	6.98524	6.32457	4.81051
A3AΔ190-BE3		0.108375	0.0996785	0.116132	0.221435	0.302998	0.364212	0.352325	0.350453	0.348035	0.110701	0.060702
		0.106078	0.0994974	0.123152	0.234863	0.299235	0.411728	0.429428	0.425673	0.41077	0.0703376	0.0011539
		0.10081	0.088757	0.108908	0.218674	0.301039	0.419039	0.416493	0.407094	0.39534	0.121358	0.067649
		10.5088	9.59776	11.6064	22.4991	30.1091	39.8326	39.9415	39.4407	38.4715	10.0799	4.31683
		0.316697	0.510629	0.581521	0.707107	0.153643	2.43066	3.3714	3.1992	2.66906	2.19743	2.98437
A3AΔ186-BE3		0.0134737	0.0123866	0.0230554	0.0901705	0.165113	0.360312	0.310469	0.267243	0.236062	0.0101397	0.0046241
		0.0149602	0.0189301	0.0313572	0.0946982	0.153613	0.251478	0.214605	0.206536	0.190275	0.0076469	0.0050866
		0.011411	0.002891	0.005343	0.028019	0.090243	0.331938	0.263492	0.198307	0.164896	0.012129	0.005615
		1.32816	1.14026	1.99185	7.09626	13.6323	31.4576	26.2855	22.4028	19.7078	0.997187	0.510857
		0.145531	0.65848	1.08494	3.04219	3.29201	4.60964	3.91389	3.07411	2.94491	0.183365	0.0404831
A3AΔ182-BE3		0.0095024	0.0106936	0.0228332	0.0820164	0.178094	0.445372	0.39629	0.286118	0.219511	0.0104457	0.0052263
		0.0057447	0.0019086	0.0029983	0.0140405	0.0514503	0.27766	0.239318	0.159737	0.113168	0.007899	0.0038739
		0.008581	0.0051026	0.0153438	0.0697551	0.157678	0.510823	0.470606	0.362596	0.279768	0.0143808	0.0072155
		0.79427	0.59016	1.37251	5.52707	12.9074	41.1285	36.8738	26.9483	20.4149	1.09085	0.543857
		0.159909	0.363069	0.817806	2.95807	5.55175	9.81925	9.64117	8.36479	6.8876	0.266634	0.137243
A3AΔ178-BE3		0.002193	0.001519	0.004371	0.019533	0.063729	0.220106	0.219246	0.137948	0.096417	0.00632	0.00354
		0.004121	0.001487	0.00187	0.004546	0.046695	0.171187	0.142238	0.077556	0.051567	0.009631	0.003937
		0.001595	0.000874	0.00253	0.013493	0.043332	0.150817	0.155831	0.096844	0.066193	0.005673	0.001503
		0.263633	0.129333	0.292367	1.2524	5.1252	18.0703	17.2438	10.4116	7.13923	0.7208	0.299333
		0.107783	0.0296801	0.105829	0.615666	0.892876	2.90765	3.356	2.51854	1.86754	0.173356	0.106622
A3AΔ154-BE3		0.0006427	0.000712	0.0008443	0.0009136	0.0008065	0.0009136	0.0007624	0.0003402	0.0005734	0.0017138	0.0010144
		0.0014737	0.0023265	0.0018284	0.0018489	0.0016374	0.0018216	0.0019512	0.0012281	0.0009893	0.0026881	0.0011121
		0.0006916	0.0007557	0.0009862	0.0007365	0.0007429	0.0011527	0.0011463	0.0005443	0.0004547	0.0016779	0.0011527
		0.0936	0.126473	0.121963	0.116633	0.106227	0.129597	0.128663	0.07042	0.0672467	0.20266	0.109307
		0.0380735	0.0750994	0.0434344	0.0488033	0.0407509	0.0384283	0.0495366	0.0379708	0.0229216	0.0467981	0.00580426
hA3B-NL-BE3		0.075763	0.0589475	0.133895	0.235507	0.210653	0.179683	0.0722105	0.0346815	0.0594728	0.0141269	0.0131179
		0.135846	0.120323	0.259473	0.256566	0.238001	0.148284	0.120331	0.0702117	0.0864628	0.0297784	0.0110581
		0.0993865	0.0934218	0.157353	0.290135	0.230873	0.164502	0.0957697	0.0541341	0.0349841	0.0175934	0.0068477
		10.3665	9.08976	18.3574	26.0736	22.6509	16.4156	9.61036	5.30091	6.03066	2.04996	1.03412
		2.47146	2.51201	5.45168	2.24958	1.15832	1.28212	1.96463	1.45269	2.10244	0.671201	0.260951
hA3G-NL-BE3		0.003021	0.010944	0.058576	0.060351	0.205276	0.114733	0.055333	0.049703	0.046776	0.004659	0.01292
		0.004918	0.0141725	0.0586316	0.0633624	0.209434	0.16328	0.270076	0.095354		0.003755	0.0081507
		0.0038679	0.0166518	0.079473	0.0772576	0.136828	0.186866	0.0996114	0.0474132	0.0179956	0.003768	0.0161343
		0.393563	1.39228	6.55602	6.69903	18.3846	15.4959	14.1674	6.41567	3.23858	0.406067	1.24017
		0.0775927	0.233688	0.983786	0.736341	3.32899	3.003	9.25763	2.20796	1.43902	0.0423119	0.327983
hAID-NL-BE3		0.0088031	0.0358557	0.0490294	0.164408	0.154667	0.142446	0.12381	0.0293231	0.0086559	0.0036189	0.0030687
		0.0114374	0.0387145	0.0508102	0.200457	0.18893	0.182375	0.147733	0.0424652	0.0129734	0.0052182	0.0055679
		0.0010777	0.0018063	0.0022237	0.0043183	0.003992	0.0031799	0.0028156	0.002125	0.0013205	0.0013054	0.0008045
		0.710607	2.54588	3.40211	12.3061	11.5863	10.9334	9.14528	2.46378	0.764993	0.338083	0.314703
		0.439627	1.67655	2.24959	8.52437	8.0332	7.68116	6.34324	1.67988	0.481016	0.160624	0.194544
mAID-NL-BE3		0.0255192	0.0704011	0.091835	0.342429	0.271971	0.205104	0.207688	0.0431053	0.0240181	0.0077907	0.0190587
		0.0286478	0.0819827	0.112484	0.391018	0.323315	0.25148	0.255597	0.0809628	0.0543995	0.0145249	0.033338
		0.0270525	0.0752503	0.102224	0.383718	0.31339	0.243106	0.247463	0.0725842	0.0490168	0.0151947	0.0321841
		2.70732	7.5878	10.2181	37.2388	30.2892	23.323	23.6916	6.55508	4.24781	1.25034	2.81936
		0.127733	0.474896	0.84301	2.13933	2.22369	2.01798	2.09322	1.62358	1.32369	0.334361	0.64765
cAICDA-NL-BE3		0.0021504	0.0031463	0.009016	0.0477945	0.0673424	0.0597012	0.0457498	0.0140836	0.0056229	0.001745	0.0010488
		0.0058921	0.0074627	0.0241631	0.0727868	0.103381	0.0891805	0.0814483	0.0349993	0.0177134	0.003104	0.0019516
		0.005185	0.0068197	0.0277811	0.0901374	0.124977	0.105709	0.0956545	0.0443918	0.0208422	0.0038824	0.0030225
		0.440917	0.580957	2.03201	7.02396	9.85667	8.48637	7.42842	3.11582	1.47262	0.291047	0.200763
		0.162307	0.190142	0.812851	1.738	2.37741	1.90292	2.09939	1.26679	0.656249	0.0883256	0.0806733
		PolyC-8
		C-20	C-19	C-18	C-17	C-16	C-15	C-14	C-13
nCDA1-BE3		0.325226	0.472258	0.488997	0.469518	0.419909	0.370077	0.334043	0.25469
		0.26885	0.407477	0.416633	0.400845	0.369348	0.329672	0.284476	0.148366
		0.249423	0.401467	0.420161	0.391697	0.341908	0.297778	0.260886	0.13696
		28.1166	42.7067	44.193	42.0687	37.7055	33.2509	29.3135	18.0005
		3.21488	3.20485	3.33124	3.47306	3.23066	2.9584	3.04877	5.30148
cCDA1-BE3		0.089116	0.384957	0.398823	0.37666	0.275566	0.087022	0.028665	0.01215
		0.101926	0.523296	0.548448	0.515163	0.360159	0.102872	0.0367398	0.0141319
		0.105877	0.440442	0.454828	0.43338	0.320683	0.10838	0.0373138	0.0178757
		9.8973	44.9565	46.7366	44.1734	31.8803	9.94244	3.42395	1.47192
		0.71541	5.68441	6.17244	5.68512	3.45606	0.905353	0.394875	0.237411
nCDA1-NGBE3		0.0812768	0.147737	0.158055	0.145774	0.128968	0.112804	0.0972565	0.0411213
		0.0328468	0.0586683	0.0602229	0.0570578	0.0516319	0.0442815	0.0391396	0.0158517
		0.0418087	0.0761958	0.0803229	0.0736306	0.0653506	0.058136	0.0503938	0.0191459
		5.19774	9.42003	9.95337	9.2154	8.19835	7.17405	6.22633	2.5373
		2.10384	3.85264	4.21868	3.85137	3.36918	2.9582	2.51669	1.12167
cCDA1-NGBE3		0.0575837	0.3001	0.340108	0.286372	0.164825	0.0431397	0.0116814	0.0035244
		0.0256954	0.152371	0.174276	0.142495	0.0847622	0.0217625	0.0076897	0.001875
		0.0387377	0.23953	0.267943	0.227202	0.132979	0.0352004	0.009174	0.002061
		4.06723	23.0667	26.0776	21.869	12.7522	3.33675	0.951503	0.24868
		1.309	6.06346	6.78899	5.90448	3.29125	0.882291	0.164735	0.0737613
nCDA1Δ194-NGBE3		0.107461	0.325253	0.364803	0.215787	0.08105	0.031572	0.026093	0.027561
		0.111738	0.332356	0.377281	0.220939	0.0770235	0.0321051	0.0267805	0.0258297
		0.0966897	0.306804	0.357312	0.19092	0.0695985	0.0254045	0.0236895	0.0211076
		10.5296	32.1471	36.6465	20.9215	7.58907	2.96939	2.5521	2.48328
		0.633141	1.07688	0.823678	1.31067	0.474318	0.304084	0.132513	0.272727
nCDA1Δ193-NGBE3		0.018805	0.174321	0.269966	0.173111	0.077987	0.032076	0.034788	0.038097
		0.0179721	0.200129	0.309864	0.1997	0.0880109	0.0376985	0.0347415	0.0388709
		0.0144189	0.159123	0.259303	0.159876	0.075326	0.0316956	0.0281928	0.0295962
		1.70653	17.7858	27.9711	17.7562	8.04413	3.38234	3.25741	3.55214
		0.190195	1.69265	2.17611	1.65597	0.546165	0.274453	0.309811	0.420162
nCDA1Δ190-NGBE3		0.0117459	0.141263	0.297068	0.16778	0.069334	0.0341903	0.0333959	0.0372033
		0.0115343	0.125257	0.261639	0.156337	0.0574824	0.0303137	0.0294776	0.0361036
		0.0089014	0.116654	0.247122	0.146389	0.0549417	0.0311749	0.0277294	0.0304885
		1.07272	12.7725	26.8609	15.6835	6.0586	3.1893	3.0201	3.45985
		0.129392	1.0197	2.09776	0.873978	0.627211	0.166207	0.236921	0.294066
A3A-BE3		0.065162	0.235247	0.436217	0.505533	0.563128	0.57667	0.55617	0.522528
		0.0332684	0.145505	0.350304	0.428979	0.493311	0.497082	0.475508	0.450436
		0.0386252	0.145569	0.283677	0.328494	0.368256	0.377747	0.357257	0.337425
		4.56852	17.544	35.6733	42.1002	47.4899	48.3833	46.2978	43.6796
		1.39447	4.22899	6.24398	7.24955	8.06142	8.17487	8.16878	7.61806
A3A-NL-BE3		0.171084	0.402539	0.502929	0.499454	0.42029	0.35251	0.308163	0.267062
		0.154871	0.390059	0.503323	0.477516	0.406159	0.336541	0.295148	0.265752
		0.196467	0.472077	0.544936	0.542238	0.485477	0.412926	0.351882	0.311111
		17.4141	42.1558	51.7063	50.6403	43.7309	36.7326	31.8398	28.1308
		1.71185	3.60836	1.97101	2.68755	3.45453	3.28967	2.4266	2.10806
A3AΔ194-BE3		0.034909	0.0695467	0.0837176	0.0771406	0.102683	0.129959	0.172249	0.170893
		0.050458	0.11815	0.137404	0.124662	0.170707	0.229135	0.302625	0.301683
		0.0475303	0.120097	0.136763	0.124069	0.175523	0.220135	0.298946	0.295538
		4.42991	10.2598	11.9295	10.8624	14.9638	19.3076	25.794	25.6038
		0.674652	2.33842	2.51583	2.22634	3.32601	4.47816	6.06113	6.02588
A3AΔ190-BE3		0.0075164	0.0368787	0.0934311	0.166023	0.426939	0.380372	0.2781	0.202171
		0.0036667	0.0097154	0.0321452	0.0792818	0.389688	0.326381	0.216376	0.149534
		0.0065404	0.0390714	0.103358	0.184907	0.434192	0.401597	0.316283	0.232883
		0.590783	2.85552	7.63114	14.3404	41.694	36.945	27.0253	19.4863
		0.163404	1.33518	3.14921	4.5992	1.94958	3.16631	4.11626	3.44172
A3AΔ186-BE3		0.00289	0.00557	0.01889	0.10149	0.32882	0.27923	0.14786	0.081
		0.0031941	0.0056961	0.0193186	0.100731	0.331021	0.278895	0.150145	0.0815248
		0.0026058	0.0229526	0.0839928	0.220795	0.452446	0.402666	0.261075	0.17237
		0.289663	1.14062	4.07338	14.1005	37.0762	32.0263	18.636	11.1632
		0.0240218	0.816468	3.05892	5.64207	5.77659	5.82673	5.28397	4.29493
A3AΔ182-BE3		0.0027858	0.0076963	0.0199064	0.121343	0.418616	0.341009	0.136568	0.0566953
		0.002295	0.0042319	0.0074629	0.0803234	0.342923	0.310168	0.113298	0.0384189
		0.001996	0.0046462	0.0107077	0.0909285	0.400503	0.317632	0.110521	0.0394128
		0.235893	0.55248	1.26923	9.75315	38.7347	32.2936	12.0129	4.48423
		0.0325588	0.154477	0.527031	1.73847	3.22713	1.31375	1.16789	0.839113
A3AΔ178-BE3		0.003011	0.004317	0.004328	0.017007	0.153558	0.13191	0.029227	0.007652
		0.0021551	0.0029779	0.0027764	0.0223737	0.228826	0.196113	0.0403085	0.0087883
		0.0016389	0.0031955	0.001826	0.0112106	0.105325	0.0832934	0.017452	0.0041385
		0.226833	0.34968	0.29768	1.68638	16.257	13.7105	2.89958	0.68596
		0.0565851	0.0586733	0.103122	0.455844	5.08198	4.62047	0.933256	0.197924
A3AΔ154-BE3		0.0034894	0.0046151	0.003304	0.0032246	0.0022049	0.0017944	0.0017215	0.0008939
		0.0030009	0.0033796	0.00191	0.001733	0.001272	0.0008686	0.0009509	0.0004652
		0.0014136	0.003111	0.0012413	0.0015352	0.0012565	0.0006637	0.0007803	0.0004104
		0.263463	0.37019	0.215177	0.216427	0.15778	0.11089	0.11509	0.0589833
		0.0886134	0.0654974	0.0859271	0.0754105	0.0443472	0.0491887	0.0409442	0.0216168
hA3B-NL-BE3		0.0429394	0.230191	0.370668	0.272818	0.240419	0.126277	0.057754	0.0500211
		0.0111648	0.129215	0.21689	0.156754	0.119699	0.0666131	0.0319068	0.0290417
		0.012335	0.212372	0.390419	0.247204	0.174126	0.103142	0.044983	0.038831
		2.21464	19.0593	32.5992	22.5592	17.8081	9.86775	4.48813	3.92979
		1.47106	4.40059	7.75675	4.97866	4.9363	2.45616	1.05523	0.857117
hA3G-NL-BE3		0.002925	0.017202	0.103819	0.10476	0.147795	0.07527	0.027447	0.018989
		0.0025746	0.0115902	0.0741297	0.0858934	0.113359	0.0655075	0.0170399	0.0114942
		0.0019208	0.0057579	0.0152935	0.0189111	0.0285564	0.0129519	0.0066315	0.0028904
		0.247347	1.15167	6.44141	6.98548	9.657	5.12431	1.70395	1.11245
		0.0416153	0.467232	3.67876	3.68369	5.01056	2.73677	0.849789	0.657742
hAID-NL-BE3		0.0224468	0.0373906	0.0574523	0.0441545	0.0349497	0.0280057	0.0064719	0.0035403
		0.0102093	0.0151229	0.0249048	0.0190682	0.0169348	0.0112798	0.0035935	0.0010327
		0.0135847	0.0212439	0.0294827	0.0238884	0.0194999	0.0146663	0.0039434	0.0017751
		1.54136	2.45858	3.72799	2.9037	2.37948	1.79839	0.46696	0.211603
		0.51606	0.939286	1.43859	1.08693	0.795692	0.722006	0.12824	0.105173
mAID-NL-BE3		0.0279156	0.0402028	0.0675762	0.0513764	0.0373673	0.0386202	0.0112102	0.0074002
		0.0245743	0.0357458	0.0758276	0.0493825	0.033227	0.0300163	0.0041168	0.0013495
		0.0289909	0.0469963	0.0832194	0.0608173	0.0458222	0.0409508	0.0115227	0.0077068
		2.71603	4.09816	7.55411	5.38587	3.88055	3.65291	0.89499	0.54855
		0.188051	0.46259	0.638952	0.498733	0.524157	0.470251	0.34199	0.292727
cAICDA-NL-BE3		0.0096973	0.0205964	0.0274558	0.0252556	0.0207906	0.0198292	0.0060551	0.002912
		0.00489	0.01254	0.019412	0.0179721	0.0134201	0.0121915	0.0015349	0.0006583
		0.0076881	0.0236965	0.0320569	0.03006	0.0247216	0.0245685	0.0074285	0.0029088
		0.742513	1.89443	2.63082	2.44292	1.96441	1.88631	0.500617	0.21597
		0.197136	0.470205	0.522565	0.496934	0.46845	0.509886	0.251778	0.106165

## Sheet: Fig.3
BEs			C-11/C-12	C-13	C-15/C-16	C-17	C-18/C-19
A3A-BE3	rep_1	Colony count on YPDA	131	134	192	213	248
		Colony count on Can	57	37	45	35	36
		C-to-T mutation (%)	21.7557	13.806	11.7188	8.21596	7.25806
	rep_2	Colony count on YPDA	145	170	109	230	126
		Colony count on Can	34	85	19	62	45
		C-to-T mutation (%)	11.7241	25	8.7156	13.4783	17.8571
	rep_3	Colony count on YPDA	134	125	87	212	310
		Colony count on Can	38	62	19	57	62
		C-to-T mutation (%)	14.1791	24.8	10.9195	13.4434	10
A3AΔ194-BE3	rep_1	Colony count on YPDA	134	97	190	255	211
		Colony count on Can	2	6	8	1	5
		C-to-T mutation (%)	0.746269	3.09278	2.10526	0.196078	1.18483
	rep_2	Colony count on YPDA	79	91	207	145	100
		Colony count on Can	2	2	8	0	3
		C-to-T mutation (%)	1.26582	1.0989	1.93237	0	1.5
	rep_3	Colony count on YPDA	106	245	167	133	141
		Colony count on Can	4	13	12	0	7
		C-to-T mutation (%)	1.88679	2.65306	3.59281	0	2.48227
A3AΔ190-BE3	rep_1	Colony count on YPDA	223	145	197	213	285
		Colony count on Can	5	19	36	4	3
		C-to-T mutation (%)	1.12108	6.55172	9.13706	0.938967	0.526316
	rep_2	Colony count on YPDA	67	99	183	126	202
		Colony count on Can	4	18	53	3	20
		C-to-T mutation (%)	2.98507	9.09091	14.4809	1.19048	4.9505
	rep_3	Colony count on YPDA	170	174	208	139	137
		Colony count on Can	4	30	59	7	10
		C-to-T mutation (%)	1.17647	8.62069	14.1827	2.51799	3.64964
A3AΔ186-BE3	rep_1	Colony count on YPDA	285	255	345	260	248
		Colony count on Can	2	0	91	7	1
		C-to-T mutation (%)	0.350877	0	13.1884	1.34615	0.201613
	rep_2	Colony count on YPDA	224	300	274	243	101
		Colony count on Can	1	9	123	15	3
		C-to-T mutation (%)	0.223214	1.5	22.4453	3.08642	1.48515
	rep_3	Colony count on YPDA	285	253	334	207	201
		Colony count on Can	0	5	108	10	9
		C-to-T mutation (%)	0	0.988142	16.1677	2.41546	2.23881
A3AΔ182-BE3	rep_1	Colony count on YPDA	260	242	259	273	260
		Colony count on Can	0	0	49	0	0
		C-to-T mutation (%)	0	0	9.45946	0	0
	rep_2	Colony count on YPDA	210	192	269	175	185
		Colony count on Can	0	0	49	0	0
		C-to-T mutation (%)	0	0	9.10781	0	0
	rep_3	Colony count on YPDA	243	223	261	264	250
		Colony count on Can	0	0	49	0	0
		C-to-T mutation (%)	0	0	9.38697	0	0
A3AΔ178-BE3	rep_1	Colony count on YPDA	200	270	232	260	255
		Colony count on Can	0	0	2	0	0
		C-to-T mutation (%)	0	0	0.431034	0	0
	rep_2	Colony count on YPDA	186	180	234	400	420
		Colony count on Can	0	0	1	0	0
		C-to-T mutation (%)	0	0	0.213675	0	0
	rep_3	Colony count on YPDA	272	253	317	286	278
		Colony count on Can	0	0	4	0	0
		C-to-T mutation (%)	0	0	0.630915	0	0
eA3A-BE3	rep_1	Colony count on YPDA	269	253	286	278	234
		Colony count on Can	0	0	27	0	0
		C-to-T mutation (%)	0	0	4.72028	0	0
	rep_2	Colony count on YPDA	287	216	390	261	256
		Colony count on Can	0	0	17	0	0
		C-to-T mutation (%)	0	0	2.17949	0	0
	rep_3	Colony count on YPDA	312	300	368	302	323
		Colony count on Can	2	0	42	0	0
		C-to-T mutation (%)	0.320513	0	5.70652	0	0
A3A(R128A)-BE3	rep_1	Colony count on YPDA	235	317	262	226	352
		Colony count on Can	82	123	123	104	164
		C-to-T mutation (%)	17.4468	19.4006	23.4733	23.0088	23.2955
	rep_2	Colony count on YPDA	295	319	226	328	324
		Colony count on Can	48	93	55	192	50
		C-to-T mutation (%)	8.13559	14.5768	12.1681	29.2683	7.71605
	rep_3	Colony count on YPDA	293	255	317	260	298
		Colony count on Can	60	122	81	117	108
		C-to-T mutation (%)	10.2389	23.9216	12.776	22.5	18.1208
A3A(R128A)Δ186-BE3	rep_1	Colony count on YPDA	312	318	380	341	302
		Colony count on Can	0	0	10	0	0
		C-to-T mutation (%)	0	0	1.31579	0	0
	rep_2	Colony count on YPDA	301	278	366	227	237
		Colony count on Can	0	0	8	0	0
		C-to-T mutation (%)	0	0	1.0929	0	0
	rep_3	Colony count on YPDA	316	288	376	305	314
		Colony count on Can	0	0	13	0	0
		C-to-T mutation (%)	0	0	1.72872	0	0
A3A(R128A)Δ182-BE3	rep_1	Colony count on YPDA	281	300	343	336	288
		Colony count on Can	0	0	2	0	0
		C-to-T mutation (%)	0	0	0.291545	0	0
	rep_2	Colony count on YPDA	278	303	268	287	276
		Colony count on Can	0	0	1	0	0
		C-to-T mutation (%)	0	0	0.186567	0	0
	rep_3	Colony count on YPDA	302	307	303	311	255
		Colony count on Can	0	0	3	0	0
		C-to-T mutation (%)	0	0	0.49505	0	0
A3A(Y130F)-BE3	rep_1	Colony count on YPDA	317	335	304	297	342
		Colony count on Can	64	29	172	102	34
		C-to-T mutation (%)	10.0946	4.32836	28.2895	17.1717	4.97076
	rep_2	Colony count on YPDA	299	266	279	288	257
		Colony count on Can	57	53	173	84	37
		C-to-T mutation (%)	9.53177	9.96241	31.0036	14.5833	7.19844
	rep_3	Colony count on YPDA	266	301	299	333	365
		Colony count on Can	55	63	118	110	69
		C-to-T mutation (%)	10.3383	10.4651	19.7324	16.5165	9.45205
A3A(Y130F)Δ186-BE3	rep_1	Colony count on YPDA	288	301	294	321	349
		Colony count on Can	0	0	57	0	9
		C-to-T mutation (%)	0	0	9.69388	0	1.2894
	rep_2	Colony count on YPDA	261	261	322	263	263
		Colony count on Can	1	11	146	20	3
		C-to-T mutation (%)	0.191571	2.10728	22.6708	3.80228	0.570342
	rep_3	Colony count on YPDA	306	388	340	256	312
		Colony count on Can	0	3	117	21	1
		C-to-T mutation (%)	0	0.386598	17.2059	4.10156	0.160256
A3A(Y130F)Δ182-BE3	rep_1	Colony count on YPDA	380	311	310	300	302
		Colony count on Can	0	0	1	0	0
		C-to-T mutation (%)	0	0	0.16129	0	0
	rep_2	Colony count on YPDA	236	308	288	251	243
		Colony count on Can	0	0	2	0	0
		C-to-T mutation (%)	0	0	0.347222	0	0
	rep_3	Colony count on YPDA	326	314	311	301	299
		Colony count on Can	0	0	3	0	0
		C-to-T mutation (%)	0	0	0.482315	0	0

## Sheet: Fig. 4
	Control	nCDA1-BE3	cCDA1-BE3	nCDA1Δ190-BE3
	Number of Indels
ex1	30	42	30	34
ex2	25	23	28	25
ex3	27	26	26	29
	Number of SNVs
ex1	84	141	201	97
ex2	78	94	106	85
ex3	77	92	92	81
	Ratio of different types of SNVs versus total SNVs
A>C/T>G
ex1	0.0897436	0.0967742	0.0873786	0.109756
ex2	0.105263	0.111111	0.0888889	0.116883
ex3	0.119048	0.0724638	0.0606061	0.132653
A>G/T>C
ex1	0.371795	0.290323	0.252427	0.304878
ex2	0.342105	0.288889	0.277778	0.324675
ex3	0.333333	0.210145	0.131313	0.326531
A>T/T>A
ex1	0.153846	0.107527	0.119266	0.142857
ex2	0.12987	0.131868	0.106383	0.15
ex3	0.142857	0.1	0.055	0.114583
C>A/G>T
ex1	0.0641026	0.0752688	0.0582524	0.0731707
ex2	0.0921053	0.0666667	0.0444444	0.0649351
ex3	0.0833333	0.0434783	0.040404	0.0612245
C>G/G>C
ex1	0.0897436	0.0752688	0.0917431	0.0833333
ex2	0.0909091	0.0769231	0.106383	0.0875
ex3	0.0952381	0.0571429	0.04	0.0833333
C>T/G>A
ex1	0.230769	0.354839	0.436893	0.304878
ex2	0.25	0.333333	0.411111	0.285714
ex3	0.22619	0.528986	0.681818	0.265306

## Sheet: Fig. S5
		PolyC-1-NGA
		C-to-T editing
BE		C-19	C-18	C-17	C-16	C-15	C-14	C-13	C-12
nCDA1-BE3	rep_1	0.0429217	0.0513054	0.0495466	0.0461071	0.0436839	0.0393389	0.0219657	0.0090221
	rep_2	0.0411985	0.0503713	0.0490158	0.0452901	0.0430281	0.0383877	0.0195514	0.0081998
	rep_3	0.0017679	0.0020718	0.0014419	0.0012431	0.0007845	0.000674	0.0005525	0.0006795
	Average	2.86294	3.45828	3.33348	3.08801	2.91655	2.61335	1.40232	0.596713
	SD	1.90069	2.29919	2.25527	2.09592	2.00702	1.80068	0.957608	0.375396
cCDA1-BE3		0.052701	0.171428	0.166949	0.12331	0.075407	0.019672	0.004746	0.002214
		0.055474	0.169897	0.165684	0.123454	0.073701	0.019811	0.004664	0.002277
		0.0013204	0.0022985	0.0017687	0.0013774	0.0008069	0.0004157	0.0003749	0.0004972
		3.64985	11.4541	11.1467	8.27138	4.99716	1.32996	0.326163	0.166273
		2.49004	7.937	7.75703	5.75136	3.47717	0.911045	0.20415	0.0824558
nCDA1-VQRBE3		0.598675	0.697183	0.692601	0.663625	0.641649	0.572087	0.29805	0.152025
		0.610268	0.714978	0.715649	0.684098	0.658924	0.587927	0.303657	0.158965
		0.598804	0.720463	0.716222	0.667052	0.642084	0.580269	0.312672	0.161974
		60.2582	71.0874	70.8157	67.1592	64.7552	58.0094	30.4793	15.7655
		0.543505	0.993706	1.10023	0.895317	0.804288	0.646775	0.602304	0.416593
cCDA1-VQRBE3		0.184283	0.770076	0.770783	0.557855	0.348561	0.166088	0.11997	0.069606
		0.160941	0.759606	0.765547	0.533317	0.342807	0.186205	0.139829	0.076587
		0.169513	0.746858	0.750075	0.531159	0.334929	0.165136	0.118351	0.065254
		17.1579	75.8847	76.2135	54.0777	34.2099	17.2476	12.605	7.04823
		0.964069	0.949395	0.879163	1.21081	0.558758	0.971536	0.976556	0.466799
nCDA1Δ195-VQRBE3		0.210777	0.766292	0.746946	0.340813	0.171336	0.072339	0.0823155	0.0410155
		0.202166	0.733951	0.721549	0.319208	0.170132	0.090573	0.093245	0.043106
		0.196113	0.62445	0.608105	0.285496	0.138374	0.0576318	0.0678463	0.0326899
		20.3018	70.8231	69.22	31.5172	15.9947	7.35146	8.11356	3.89371
		0.601695	6.06955	6.03612	2.27625	1.52627	1.34739	1.04025	0.449915
nCDA1Δ188-VQRBE3		0.063293	0.644685	0.357023	0.157423	0.099314	0.04306	0.081701	0.039466
		0.064874	0.630071	0.359929	0.158394	0.10752	0.049217	0.089006	0.04137
		0.05648	0.552058	0.321193	0.142699	0.093975	0.044166	0.081615	0.036398
		6.1549	60.8938	34.6048	15.2839	10.027	4.5481	8.41073	3.9078
		0.364197	4.06603	1.76154	0.718078	0.557086	0.268006	0.346406	0.204827
nCDA1-NGBE3		0.448343	0.544217	0.536123	0.500666	0.480934	0.424206	0.204133	0.0894422
		0.488217	0.604341	0.591546	0.546529	0.523829	0.461501	0.225127	0.10422
		0.474291	0.585754	0.574861	0.532782	0.510571	0.447794	0.213568	0.0959974
		47.0284	57.8104	56.751	52.6659	50.5111	44.45	21.4276	9.65533
		1.65233	2.51345	2.32157	1.92176	1.79325	1.54028	0.858531	0.604588
cCDA1-NGBE3		0.0994027	0.672223	0.651865	0.355403	0.166371	0.0448702	0.0248	0.0130574
		0.0813766	0.523587	0.51004	0.287992	0.140415	0.0417109	0.0221791	0.0107664
		0.0995316	0.655449	0.63905	0.360867	0.182871	0.0614269	0.0392986	0.0247565
		9.3437	61.7086	60.0318	33.4754	16.3219	4.9336	2.87592	1.61934
		0.852813	6.64677	6.40502	3.31408	1.74755	0.86463	0.752888	0.612681
nCDA1Δ194-NGBE3		0.133758	0.68741	0.565456	0.201879	0.116381	0.0453623	0.0528922	0.0239862
		0.0969748	0.482488	0.393284	0.147977	0.0898738	0.0385887	0.0411464	0.0184298
		0.128461	0.64607	0.521286	0.188835	0.109878	0.0480645	0.0540487	0.0221676
		11.9731	60.5322	49.3342	17.9564	10.5378	4.40052	4.93624	2.15279
		1.62358	8.84819	7.30134	2.29612	1.12798	0.398573	0.582877	0.231306
nCDA1Δ190-NGBE3		0.117215	0.655207	0.343802	0.131849	0.103668	0.045187	0.081496	0.034159
		0.114235	0.629694	0.335485	0.131384	0.10326	0.046185	0.080459	0.03273
		0.110831	0.62435	0.332558	0.129618	0.098554	0.043681	0.075739	0.031731
		11.4094	63.6417	33.7282	13.095	10.1827	4.50177	7.92313	3.28733
		0.260817	1.34645	0.47629	0.0961038	0.232058	0.102924	0.250548	0.0996395
		PolyC-2-NGA
		C-20	C-19	C-18	C-17	C-16	C-15	C-14
nCDA1-BE3		0.051261	0.066434	0.078893	0.07526	0.062116	0.061486	0.048177
		0.050607	0.065219	0.077323	0.073253	0.060384	0.059933	0.047229
		0.038762	0.050903	0.051868	0.053774	0.04594	0.047017	0.036076
		4.68767	6.0852	6.93613	6.7429	5.61467	5.61453	4.38273
		0.574414	0.705247	1.23862	0.969025	0.725176	0.648577	0.549467
cCDA1-BE3		0.023891	0.123514	0.378383	0.326899	0.15231	0.052661	0.039228
		0.021039	0.118954	0.387873	0.331386	0.149519	0.047921	0.032433
		0.018118	0.109061	0.360351	0.308732	0.136623	0.04492	0.030547
		2.1016	11.7176	37.5536	32.2339	14.6151	4.85007	3.40693
		0.235687	0.603282	1.14148	0.979442	0.683275	0.318672	0.37281
nCDA1-VQRBE3		0.517235	0.587937	0.600431	0.599295	0.587707	0.574636	0.532594
		0.474633	0.537604	0.543018	0.544465	0.535931	0.525442	0.491663
		49.5934	56.2771	57.1724	57.188	56.1819	55.0039	51.2128
		2.1301	2.51665	2.87065	2.7415	2.5888	2.4597	2.04655
cCDA1-VQRBE3		0.059193	0.208453	0.52439	0.537463	0.269368	0.130892	0.194416
		0.066513	0.232734	0.577636	0.592161	0.318467	0.165401	0.2336
		0.087443	0.295859	0.699698	0.708422	0.394259	0.200757	0.292585
		7.10497	24.5682	60.0575	61.2682	32.7365	16.5683	24.02
		1.19708	3.68392	7.33842	7.12862	5.13733	2.8523	4.03482
nCDA1Δ194-VQRBE3		0.108628	0.210976	0.532316	0.48266	0.176543	0.094582	0.145044
		0.097834	0.212937	0.505903	0.457291	0.174984	0.077979	0.115859
		0.079914	0.161698	0.401272	0.351019	0.134636	0.075987	0.114999
		9.54587	19.5204	47.983	43.0323	16.2054	8.28493	12.5301
		1.18422	2.37056	5.6586	5.7025	1.93981	0.833601	1.39651
nCDA1Δ188-VQRBE3		0.006681	0.102226	0.349313	0.266189	0.162323	0.104441	0.145628
		0.00529	0.07247	0.25316	0.1837	0.10391	0.06711	0.10662
		0.004118	0.069337	0.24032	0.171982	0.09322	0.063806	0.095529
		0.5363	8.13443	28.0931	20.729	11.9818	7.84523	11.5926
		0.104761	1.48209	4.86367	4.19215	3.0371	1.84262	2.14853
		PolyC-3-NGCG
		C-19	C-18	C-17	C-16	C-15	C-14
nCDA1-BE3		0.00299	0.00299	0.003054	0.002691	0.002434	0.001986
		0.002861	0.003108	0.002861	0.002302	0.002022	0.001776
		0.009287	0.009501	0.00967	0.008837	0.008251	0.006
		0.5046	0.519967	0.5195	0.461	0.423567	0.3254
		0.29993	0.304188	0.316528	0.299316	0.284425	0.194361
cCDA1-BE3		0.016367	0.020011	0.017177	0.008183	0.001854	0.000373
		0.01604	0.020961	0.017153	0.00912	0.002264	0.000493
		0.016793	0.021689	0.017055	0.008907	0.002006	0.000536
		1.64	2.0887	1.71283	0.873667	0.204133	0.0467333
		0.0308295	0.0687036	0.0052772	0.0401042	0.0169236	0.0068975
nCDA1-VRERBE3		0.025029	0.028145	0.026925	0.022325	0.019077	0.017424
		0.013426	0.015706	0.014926	0.011808	0.009685	0.008437
		0.011184	0.013474	0.012839	0.009581	0.007908	0.00708
		1.65463	1.91083	1.823	1.45713	1.22233	1.09803
		0.606758	0.645453	0.620705	0.555754	0.490027	0.458992
cCDA1-VRERBE3		0.190233	0.225326	0.20392	0.154711	0.070372	0.017285
		0.226154	0.279009	0.247223	0.179494	0.073868	0.017888
		0.170392	0.212009	0.187303	0.136695	0.054692	0.01263
		19.5593	23.8781	21.2815	15.6967	6.63107	1.59343
		2.30781	2.89601	2.5258	1.75453	0.833869	0.234945
nCDA1Δ194-VRERBE3		0.36992	0.48006	0.33284	0.18114	0.08258	0.08453
		0.348463	0.444396	0.243197	0.144171	0.062047	0.060501
		0.28787	0.357503	0.216854	0.134974	0.063769	0.054964
		33.5418	42.732	26.4297	15.3428	6.94653	6.6665
		3.47437	5.14701	4.96461	1.99516	0.930008	1.28331
nCDA1Δ193-VRERBE3		0.146337	0.326698	0.257331	0.228542	0.13084	0.140381
		0.124415	0.299086	0.21868	0.19557	0.09854	0.096292
		0.131033	0.28518	0.186306	0.180247	0.0846018	0.0872583
		13.3928	30.3655	22.0772	20.1453	10.4661	10.7977
		0.918081	1.72549	2.90334	2.01505	1.93665	2.32079
		PolyC-4-NGCG
		C-18	C-17	C-16	C-15	C-14	C-13
nCDA1-BE3		0.01827	0.01827	0.0192	0.02108	0.01405	0.00515
		0.00984	0.00984	0.00902	0.00861	0.00943	0.00246
		0.00987	0.00951	0.00878	0.01097	0.00622	0.00402
		1.266	1.254	1.23333	1.35533	0.99	0.387667
		0.396689	0.405396	0.485646	0.540866	0.321381	0.110285
cCDA1-BE3		0.0171	0.0134	0.0073	0.0012	0.0061	0
		0.0168	0.0096	0.0024	0.0016	0.0024	0.0016
		0.0205	0.01257	0.00331	0.00331	0.00265	0.00132
		1.81333	1.18567	0.433667	0.203667	0.371667	0.0973333
		0.167796	0.163128	0.212807	0.0915071	0.168836	0.0697679
nCDA1-VRERBE3		0.4995	0.502	0.4965	0.4879	0.4613	0.3814
		0.61638	0.6138	0.6009	0.59317	0.56351	0.42682
		0.54219	0.5408	0.53458	0.52835	0.50761	0.42462
		55.269	55.22	54.3993	53.6473	51.0807	41.0947
		4.82902	4.63485	4.31377	4.33585	4.17882	2.09119
cCDA1-VRERBE3		0.60246	0.49902	0.2958	0.12841	0.18318	0.12306
		0.55305	0.4495	0.25307	0.1014	0.15971	0.10156
		0.59966	0.49846	0.29345	0.11474	0.15809	0.10001
		58.5057	48.2327	28.0773	11.485	16.6993	10.821
		2.2661	2.32131	1.96127	1.10271	1.14648	1.05196
nCDA1Δ193-VRERBE3		0.5386	0.3031	0.1882	0.1226	0.2032	0.1178
		0.5456	0.2854	0.1792	0.1116	0.1918	0.1081
		0.48142	0.26012	0.16639	0.11685	0.17754	0.10322
		52.1873	28.2873	17.793	11.7017	19.0847	10.9707
		2.87472	1.76372	0.894907	0.449228	1.04973	0.605971
nCDA1Δ190-VRERBE3		0.48148	0.22593	0.12037	0.1037	0.19259	0.1037
		0.43849	0.2229	0.15164	0.1078	0.19245	0.12789
		0.4497	0.22781	0.14024	0.12604	0.21124	0.12189
		45.6557	22.5547	13.7417	11.2513	19.876	11.7827
		1.8208	0.202274	1.29211	0.971015	0.882488	1.0285

## Sheet: Fig. S6
		PolyC-1-NGA
		C-to-T editing
BE		C-19	C-18	C-17	C-16	C-15	C-14	C-13	C-12
nCDA1-BE3	rep_1	0.0429217	0.0513054	0.0495466	0.0461071	0.0436839	0.0393389	0.0219657	0.0090221
	rep_2	0.0411985	0.0503713	0.0490158	0.0452901	0.0430281	0.0383877	0.0195514	0.0081998
	rep_3	0.0017679	0.0020718	0.0014419	0.0012431	0.0007845	0.000674	0.0005525	0.0006795
	Average	2.86294	3.45828	3.33348	3.08801	2.91655	2.61335	1.40232	0.596713
	SD	1.90069	2.29919	2.25527	2.09592	2.00702	1.80068	0.957608	0.375396
cCDA1-BE3		0.052701	0.171428	0.166949	0.12331	0.075407	0.019672	0.004746	0.002214
		0.055474	0.169897	0.165684	0.123454	0.073701	0.019811	0.004664	0.002277
		0.0013204	0.0022985	0.0017687	0.0013774	0.0008069	0.0004157	0.0003749	0.0004972
		3.64985	11.4541	11.1467	8.27138	4.99716	1.32996	0.326163	0.166273
		2.49004	7.937	7.75703	5.75136	3.47717	0.911045	0.20415	0.0824558
nCDA1-VQRBE3		0.598675	0.697183	0.692601	0.663625	0.641649	0.572087	0.29805	0.152025
		0.610268	0.714978	0.715649	0.684098	0.658924	0.587927	0.303657	0.158965
		0.598804	0.720463	0.716222	0.667052	0.642084	0.580269	0.312672	0.161974
		60.2582	71.0874	70.8157	67.1592	64.7552	58.0094	30.4793	15.7655
		0.543505	0.993706	1.10023	0.895317	0.804288	0.646775	0.602304	0.416593
cCDA1-VQRBE3		0.184283	0.770076	0.770783	0.557855	0.348561	0.166088	0.11997	0.069606
		0.160941	0.759606	0.765547	0.533317	0.342807	0.186205	0.139829	0.076587
		0.169513	0.746858	0.750075	0.531159	0.334929	0.165136	0.118351	0.065254
		17.1579	75.8847	76.2135	54.0777	34.2099	17.2476	12.605	7.04823
		0.964069	0.949395	0.879163	1.21081	0.558758	0.971536	0.976556	0.466799
nCDA1Δ195-VQRBE3		0.210777	0.766292	0.746946	0.340813	0.171336	0.072339	0.0823155	0.0410155
		0.202166	0.733951	0.721549	0.319208	0.170132	0.090573	0.093245	0.043106
		0.196113	0.62445	0.608105	0.285496	0.138374	0.0576318	0.0678463	0.0326899
		20.3018	70.8231	69.22	31.5172	15.9947	7.35146	8.11356	3.89371
		0.601695	6.06955	6.03612	2.27625	1.52627	1.34739	1.04025	0.449915
nCDA1Δ188-VQRBE3		0.063293	0.644685	0.357023	0.157423	0.099314	0.04306	0.081701	0.039466
		0.064874	0.630071	0.359929	0.158394	0.10752	0.049217	0.089006	0.04137
		0.05648	0.552058	0.321193	0.142699	0.093975	0.044166	0.081615	0.036398
		6.1549	60.8938	34.6048	15.2839	10.027	4.5481	8.41073	3.9078
		0.364197	4.06603	1.76154	0.718078	0.557086	0.268006	0.346406	0.204827
nCDA1-NGBE3		0.448343	0.544217	0.536123	0.500666	0.480934	0.424206	0.204133	0.0894422
		0.488217	0.604341	0.591546	0.546529	0.523829	0.461501	0.225127	0.10422
		0.474291	0.585754	0.574861	0.532782	0.510571	0.447794	0.213568	0.0959974
		47.0284	57.8104	56.751	52.6659	50.5111	44.45	21.4276	9.65533
		1.65233	2.51345	2.32157	1.92176	1.79325	1.54028	0.858531	0.604588
cCDA1-NGBE3		0.0994027	0.672223	0.651865	0.355403	0.166371	0.0448702	0.0248	0.0130574
		0.0813766	0.523587	0.51004	0.287992	0.140415	0.0417109	0.0221791	0.0107664
		0.0995316	0.655449	0.63905	0.360867	0.182871	0.0614269	0.0392986	0.0247565
		9.3437	61.7086	60.0318	33.4754	16.3219	4.9336	2.87592	1.61934
		0.852813	6.64677	6.40502	3.31408	1.74755	0.86463	0.752888	0.612681
nCDA1Δ194-NGBE3		0.133758	0.68741	0.565456	0.201879	0.116381	0.0453623	0.0528922	0.0239862
		0.0969748	0.482488	0.393284	0.147977	0.0898738	0.0385887	0.0411464	0.0184298
		0.128461	0.64607	0.521286	0.188835	0.109878	0.0480645	0.0540487	0.0221676
		11.9731	60.5322	49.3342	17.9564	10.5378	4.40052	4.93624	2.15279
		1.62358	8.84819	7.30134	2.29612	1.12798	0.398573	0.582877	0.231306
nCDA1Δ190-NGBE3		0.117215	0.655207	0.343802	0.131849	0.103668	0.045187	0.081496	0.034159
		0.114235	0.629694	0.335485	0.131384	0.10326	0.046185	0.080459	0.03273
		0.110831	0.62435	0.332558	0.129618	0.098554	0.043681	0.075739	0.031731
		11.4094	63.6417	33.7282	13.095	10.1827	4.50177	7.92313	3.28733
		0.260817	1.34645	0.47629	0.0961038	0.232058	0.102924	0.250548	0.0996395
		PolyC-5-NGC
		C-19	C-18	C-17	C-16	C-15
nCDA1-BE3		0.011783	0.013937	0.012136	0.011367	0.010969
		0.010354	0.013537	0.011205	0.010291	0.009914
		0.0106913	0.0133255	0.0111737	0.0104114	0.0095913
		1.09428	1.35998	1.15049	1.06898	1.01581
		0.0609884	0.0253567	0.0446438	0.0481369	0.0588333
cCDA1-BE3		0.0087106	0.0226803	0.014835	0.0056532	0.0033554
		0.00845	0.01967	0.0151	0.00665	0.00305
		0.009006	0.022812	0.015681	0.005624	0.003243
		0.87222	2.17208	1.52053	0.597573	0.321613
		0.0227134	0.145111	0.0353318	0.0476928	0.0126118
nCDA1-NGBE3		0.259678	0.315355	0.272452	0.251648	0.23898
		0.27752	0.330547	0.290626	0.270872	0.255486
		0.203553	0.244095	0.213305	0.197636	0.187701
		24.6917	29.6666	25.8794	24.0052	22.7389
		3.15163	3.76869	3.30104	3.10025	2.88613
cCDA1-NGBE3		0.0746781	0.227565	0.157849	0.0508772	0.0579282
		0.130555	0.347513	0.266948	0.10753	0.116123
		0.13156	0.38387	0.287383	0.0997507	0.11068
		11.2264	31.9649	23.7393	8.60526	9.49105
		2.65807	6.67838	5.68618	2.50747	2.62447
nCDA1Δ195-NGBE3		0.151563	0.50155	0.193162	0.058956	0.141974
		0.141895	0.409924	0.179689	0.05617	0.145367
		0.110147	0.329141	0.13916	0.041803	0.109337
		13.4535	41.3538	17.067	5.23097	13.2226
		1.76908	7.04321	2.295	0.751589	1.62441
nCDA1Δ194-NGBE3		0.044244	0.236152	0.076513	0.027967	0.064124
		0.058633	0.264554	0.093407	0.038042	0.074803
		0.08104	0.343073	0.13314	0.05603	0.10766
		6.13057	28.126	10.102	4.06797	8.21957
		1.51403	4.52205	2.37364	1.16075	1.85263
nCDA1-xBE3		0.0816692	0.107457	0.0865031	0.0769173	0.0720983
		0.083919	0.107238	0.086716	0.078631	0.073212
		0.112241	0.141511	0.118134	0.105282	0.0976
		9.26097	11.8735	9.71177	8.69434	8.09701
		1.39118	1.6105	1.4861	1.29862	1.17679
cCDA1-xBE3		0.262772	0.472373	0.374835	0.199068	0.191673
		0.232148	0.408372	0.327917	0.165044	0.14726
		0.214935	0.353147	0.286343	0.153937	0.134619
		23.6618	41.1297	32.9698	17.2683	15.7851
		1.97835	4.87177	3.61487	1.92001	2.44665
nCDA1Δ194-xBE3		0.127202	0.437453	0.16792	0.0874402	0.137033
		0.103817	0.319522	0.127596	0.072067	0.109313
		0.168532	0.360246	0.212658	0.136614	0.190458
		13.3184	37.2407	16.9391	9.87071	14.5601
		2.67562	4.89069	3.4742	2.75292	3.36768
nCDA1Δ193-xBE3		0.020734	0.171604	0.085018	0.090015	0.113505
		0.036147	0.222484	0.129897	0.129369	0.163418
		0.036594	0.246126	0.110091	0.104965	0.156335
		3.11583	21.3405	10.8335	10.8116	14.4419
		0.737338	3.10935	1.83638	1.622	2.20502
		PolyC-6-NGT
		C-20	C-19	C-18	C-17	C-16	C-15	C-14	C-13	C-12
nCDA1-BE3		0.000212	0.000932	0.000466	0.000297	0.000233	0.000233	0.000275	0.000233	0.000191
		0.000171	0.000914	0.000299	0.000197	0.00012	8.5e-05	0.000154	0.000137	0.000162
		0.000194	0.000736	0.000478	0.000387	0.000207	0.000142	0.000258	0.000181	0.000155
		0.0192333	0.0860667	0.0414333	0.0293667	0.0186667	0.0153333	0.0229	0.0183667	0.0169333
		0.00167796	0.00884584	0.00817	0.0077603	0.00483207	0.00609499	0.00534852	0.00392372	0.00155849
cCDA1-BE3		0.0001009	0.0008215	0.0004756	0.0002666	0.0001369	0.0001153	0.0001225	0.000173	0.0001225
		8.46e-05	0.0008275	0.0003103	0.0002445	0.0001505	7.52e-05	0.000141	0.0001693	0.0001316
		0.0001189	0.000878	0.0004299	0.0002652	0.0001738	0.0001738	0.0002835	0.0002195	0.0001189
		0.0101467	0.0842333	0.0405267	0.0258767	0.0153733	0.0121433	0.0182333	0.0187267	0.0124333
		0.00140086	0.00253388	0.00696952	0.00101042	0.00152369	0.00404862	0.00719332	0.00228424	0.000534436
nCDA1-NGBE3		0.178286	0.249652	0.257108	0.24634	0.223194	0.183799	0.0906087	0.016164	0.0075261
		0.206398	0.298077	0.309508	0.292116	0.262792	0.214959	0.104448	0.0186288	0.0090434
		0.216186	0.303121	0.312844	0.297643	0.269327	0.221477	0.108815	0.0172053	0.0087081
		20.029	28.3617	29.3153	27.87	25.1771	20.6745	10.1291	1.73327	0.842587
		1.60639	2.41048	2.55242	2.29927	2.03825	1.64423	0.776087	0.101027	0.065079
cCDA1-NGBE3		0.0597191	0.334673	0.366033	0.300959	0.193089	0.0561874	0.0107719	0.0015401	0.0007966
		0.068955	0.358219	0.389341	0.320787	0.209393	0.065538	0.012668	0.002237	0.001362
		0.066904	0.370698	0.406286	0.3352	0.219259	0.067273	0.012589	0.002068	0.001521
		6.51927	35.453	38.722	31.8982	20.7247	6.29995	1.20096	0.194837	0.122653
		0.395996	1.49368	1.65017	1.40371	1.07911	0.486866	0.0875804	0.0296818	0.0310861
nCDA1Δ194-NGBE3		0.098671	0.361199	0.364588	0.195668	0.070356	0.020831	0.010315	0.008589	0.009915
		0.099828	0.367612	0.380736	0.199045	0.072232	0.022412	0.011887	0.010822	0.010337
		0.0945947	0.371032	0.388103	0.197888	0.0736778	0.0229781	0.0121991	0.0085009	0.0097928
		9.76979	36.6614	37.7809	19.7534	7.20886	2.20737	1.1467	0.930397	1.00149
		0.224456	0.407575	0.982043	0.14012	0.13599	0.0908605	0.0824515	0.107401	0.0233136
nCDA1Δ193-NGBE3		0.00649	0.11564	0.21714	0.14967	0.06889	0.02289	0.01317	0.01069	0.01237
		0.007527	0.118048	0.234595	0.161486	0.074335	0.024045	0.013642	0.011866	0.013904
		0.0066268	0.123997	0.243401	0.166158	0.0756994	0.0256128	0.0143266	0.0114556	0.0120016
		0.688127	11.9229	23.1712	15.9105	7.29748	2.41826	1.37129	1.13372	1.27585
		0.0460005	0.351256	1.09133	0.693875	0.294161	0.111583	0.0474832	0.0487345	0.0823812

## Sheet: Fig. S8
		PolyC-7
BE		C-21	C-20	C-19	C-18	C-17	C-16	C-15	C-14	C-13	C-7	C-6
nCDA1-BE3	rep_1	0.275334	0.47546	0.541247	0.608346	0.604626	0.582902	0.559329	0.530637	0.374209	0.016303	0.012435
	rep_2	0.27979	0.493731	0.567456	0.624558	0.621176	0.607781	0.584928	0.5543	0.398928	0.028914	0.020661
	rep_3	0.266029	0.4692	0.537678	0.6052	0.602683	0.578855	0.555825	0.5282	0.370174	0.0174858	0.0126019
	Average	27.3718	47.9464	54.8794	61.2701	60.9495	58.9846	56.6694	53.7712	38.1104	2.09009	1.52326
	SD	0.57329	1.04071	1.32763	0.848165	0.82978	1.27892	1.29726	1.17715	1.2711	0.568663	0.383904
cCDA1-BE3		0.0527188	0.146263	0.328837	0.53133	0.530293	0.358197	0.14126	0.134995	0.128248	0.0061386	0.0033025
		0.058258	0.175698	0.410513	0.674687	0.657663	0.452866	0.185447	0.179234	0.177898	0.0085209	0.0054102
		0.0511404	0.140853	0.316873	0.514311	0.515262	0.347513	0.132096	0.1251	0.120148	0.006496	0.003377
		5.40391	15.4271	35.2074	57.3443	56.7739	38.6192	15.2934	14.6443	14.2098	0.705183	0.40299
		0.305204	1.53112	4.16101	7.19271	6.3881	4.73471	2.32922	2.35361	2.55295	0.104898	0.0976493
nCDA1-NGBE3		0.142716	0.334687	0.386835	0.445292	0.44042	0.411807	0.390711	0.360438	0.208535	0.0073558	0.006315
		0.101509	0.287097	0.336894	0.401178	0.392589	0.357873	0.332926	0.299019	0.150022	0.00643	0.0052089
		12.2112	31.0892	36.1864	42.3235	41.6504	38.484	36.1819	32.9729	17.9278	0.68929	0.576195
		2.06033	2.37949	2.49707	2.20569	2.39153	2.6967	2.88923	3.07095	2.92561	0.04629	0.055305
cCDA1-NGBE3		0.0118433	0.0507874	0.192417	0.477421	0.417746	0.224125	0.0465234	0.0256569	0.013772	0.0017827	0.0018505
		0.0138198	0.0591253	0.207707	0.523192	0.46959	0.247964	0.052922	0.0339836	0.0185104	0.0023453	0.0018
		0.0103513	0.0418516	0.166197	0.440911	0.377196	0.201435	0.0408899	0.0218348	0.0111548	0.0012498	0.0015095
		1.20048	5.05881	18.8774	48.0508	42.1511	22.4508	4.67784	2.71584	1.44791	0.17926	0.172
		0.142061	0.705337	1.71408	3.3662	3.78134	1.89974	0.491539	0.50721	0.304425	0.0447291	0.0150267
nCDA1Δ194-NGBE3		0.082879	0.143535	0.354657	0.540976	0.392006	0.158124	0.047573	0.040139	0.099243	0.005771	0.0073
		0.0919059	0.157004	0.372515	0.539524	0.394464	0.165832	0.0542791	0.0456069	0.108243	0.0060593	0.0085263
		0.0712991	0.125745	0.301389	0.442596	0.318462	0.130284	0.0386504	0.0353937	0.0800746	0.0048445	0.0136821
		8.2028	14.2095	34.2854	50.7699	36.8311	15.1413	4.68342	4.03799	9.58535	0.555827	0.983613
		0.843418	1.28019	3.02127	4.60385	3.52627	1.52685	0.640174	0.4173	1.17468	0.0518251	0.276521
nCDA1Δ192-NGBE3		0.0021958	0.0092749	0.104528	0.411004	0.403158	0.202252	0.0636243	0.0568301	0.145325	0.0015619	0.0018192
		0.0032013	0.0131794	0.0996457	0.353114	0.345854	0.176584	0.0569497	0.0527826	0.124816	0.0019479	0.0020347
		0.0021629	0.0121716	0.103607	0.380076	0.373966	0.183907	0.0577357	0.049113	0.12489	0.0010359	0.001525
		0.252	1.1542	10.2593	38.1398	37.4326	18.7581	5.94366	5.29086	13.1677	0.151523	0.179297
		0.0481939	0.165501	0.211799	2.36519	2.33954	1.07961	0.297851	0.315175	0.965066	0.0373782	0.0208909
nCDA1Δ188-NGBE3		0.001623	0.005195	0.082933	0.274773	0.213161	0.118083	0.041744	0.037026	0.091241	0.00152	0.001659
		0.002181	0.007813	0.096997	0.30003	0.240314	0.128139	0.051897	0.046236	0.099335	0.001813	0.002187
		0.0013902	0.005981	0.0941827	0.312285	0.242503	0.127927	0.0458245	0.0437617	0.0964024	0.0013845	0.0013229
		0.17314	0.632967	9.13709	29.5696	23.1993	12.4716	4.64885	4.23412	9.56595	0.15725	0.172297
		0.0331817	0.109686	0.607611	1.56178	1.33459	0.469136	0.417145	0.389181	0.334586	0.017883	0.0355655
A3A-BE3		0.118327	0.100816	0.158324	0.299934	0.41729	0.502422	0.500644	0.487581	0.4215	0.0833255	0.0619777
		0.0254305	0.0251457	0.0354223	0.153657	0.668087	0.679057	0.656291	0.678886	0.648471	0.022796	0.0165423
		0.117771	0.100871	0.158538	0.300403	0.417283	0.503707	0.501277	0.488814	0.422967	0.0859565	0.0656495
		8.71761	7.56108	11.7428	25.1331	50.0887	56.1729	55.2737	55.176	49.7646	6.4026	4.80565
		4.36613	3.56842	5.79868	6.90667	11.8228	8.29656	7.3224	8.98927	10.6651	2.91738	2.23343
A3A-NL-BE3		0.335571	0.350029	0.45379	0.515151	0.528626	0.486304	0.473015	0.434477	0.389786	0.21113	0.139764
		0.330997	0.347045	0.450773	0.512769	0.526023	0.482349	0.469399	0.430696	0.38617	0.20627	0.135775
		0.291964	0.296904	0.380895	0.49275	0.525928	0.427768	0.390251	0.365887	0.33476	0.200108	0.131101
		31.951	33.1326	42.8486	50.689	52.6859	46.5474	44.4222	41.0353	37.0238	20.5836	13.5547
		1.95679	2.43703	3.36745	1.00455	0.12502	2.6711	3.81917	3.14805	2.51306	0.450996	0.354047
A3AΔ194-BE3		0.038764	0.015993	0.008799	0.008063	0.013841	0.017356	0.03381	0.071169	0.120478	0.237475	0.183024
		0.146901	0.114526	0.114423	0.109181	0.098184	0.118647	0.168834	0.225043	0.260974	0.359919	0.276535
		0.17479	0.14682	0.14735	0.13348	0.11393	0.12883	0.18582	0.2387	0.2753	0.38089	0.29187
		12.0152	9.24463	9.01907	8.35747	7.53183	8.82777	12.9488	17.8304	21.8917	32.6095	25.0476
		5.86652	5.56451	5.91016	5.43085	4.39438	5.03212	6.8009	7.59608	6.98524	6.32457	4.81051
A3AΔ190-BE3		0.108375	0.0996785	0.116132	0.221435	0.302998	0.364212	0.352325	0.350453	0.348035	0.110701	0.060702
		0.106078	0.0994974	0.123152	0.234863	0.299235	0.411728	0.429428	0.425673	0.41077	0.0703376	0.0011539
		0.10081	0.088757	0.108908	0.218674	0.301039	0.419039	0.416493	0.407094	0.39534	0.121358	0.067649
		10.5088	9.59776	11.6064	22.4991	30.1091	39.8326	39.9415	39.4407	38.4715	10.0799	4.31683
		0.316697	0.510629	0.581521	0.707107	0.153643	2.43066	3.3714	3.1992	2.66906	2.19743	2.98437
A3AΔ186-BE3		0.0134737	0.0123866	0.0230554	0.0901705	0.165113	0.360312	0.310469	0.267243	0.236062	0.0101397	0.0046241
		0.0149602	0.0189301	0.0313572	0.0946982	0.153613	0.251478	0.214605	0.206536	0.190275	0.0076469	0.0050866
		0.011411	0.002891	0.005343	0.028019	0.090243	0.331938	0.263492	0.198307	0.164896	0.012129	0.005615
		1.32816	1.14026	1.99185	7.09626	13.6323	31.4576	26.2855	22.4028	19.7078	0.997187	0.510857
		0.145531	0.65848	1.08494	3.04219	3.29201	4.60964	3.91389	3.07411	2.94491	0.183365	0.0404831
A3AΔ182-BE3		0.0095024	0.0106936	0.0228332	0.0820164	0.178094	0.445372	0.39629	0.286118	0.219511	0.0104457	0.0052263
		0.0057447	0.0019086	0.0029983	0.0140405	0.0514503	0.27766	0.239318	0.159737	0.113168	0.007899	0.0038739
		0.008581	0.0051026	0.0153438	0.0697551	0.157678	0.510823	0.470606	0.362596	0.279768	0.0143808	0.0072155
		0.79427	0.59016	1.37251	5.52707	12.9074	41.1285	36.8738	26.9483	20.4149	1.09085	0.543857
		0.159909	0.363069	0.817806	2.95807	5.55175	9.81925	9.64117	8.36479	6.8876	0.266634	0.137243
A3AΔ178-BE3		0.002193	0.001519	0.004371	0.019533	0.063729	0.220106	0.219246	0.137948	0.096417	0.00632	0.00354
		0.004121	0.001487	0.00187	0.004546	0.046695	0.171187	0.142238	0.077556	0.051567	0.009631	0.003937
		0.001595	0.000874	0.00253	0.013493	0.043332	0.150817	0.155831	0.096844	0.066193	0.005673	0.001503
		0.263633	0.129333	0.292367	1.2524	5.1252	18.0703	17.2438	10.4116	7.13923	0.7208	0.299333
		0.107783	0.0296801	0.105829	0.615666	0.892876	2.90765	3.356	2.51854	1.86754	0.173356	0.106622
A3AΔ154-BE3		0.0006427	0.000712	0.0008443	0.0009136	0.0008065	0.0009136	0.0007624	0.0003402	0.0005734	0.0017138	0.0010144
		0.0014737	0.0023265	0.0018284	0.0018489	0.0016374	0.0018216	0.0019512	0.0012281	0.0009893	0.0026881	0.0011121
		0.0006916	0.0007557	0.0009862	0.0007365	0.0007429	0.0011527	0.0011463	0.0005443	0.0004547	0.0016779	0.0011527
		0.0936	0.126473	0.121963	0.116633	0.106227	0.129597	0.128663	0.07042	0.0672467	0.20266	0.109307
		0.0380735	0.0750994	0.0434344	0.0488033	0.0407509	0.0384283	0.0495366	0.0379708	0.0229216	0.0467981	0.00580426
hA3B-NL-BE3		0.075763	0.0589475	0.133895	0.235507	0.210653	0.179683	0.0722105	0.0346815	0.0594728	0.0141269	0.0131179
		0.135846	0.120323	0.259473	0.256566	0.238001	0.148284	0.120331	0.0702117	0.0864628	0.0297784	0.0110581
		0.0993865	0.0934218	0.157353	0.290135	0.230873	0.164502	0.0957697	0.0541341	0.0349841	0.0175934	0.0068477
		10.3665	9.08976	18.3574	26.0736	22.6509	16.4156	9.61036	5.30091	6.03066	2.04996	1.03412
		2.47146	2.51201	5.45168	2.24958	1.15832	1.28212	1.96463	1.45269	2.10244	0.671201	0.260951
hA3G-NL-BE3		0.003021	0.010944	0.058576	0.060351	0.205276	0.114733	0.055333	0.049703	0.046776	0.004659	0.01292
		0.004918	0.0141725	0.0586316	0.0633624	0.209434	0.16328	0.270076	0.095354		0.003755	0.0081507
		0.0038679	0.0166518	0.079473	0.0772576	0.136828	0.186866	0.0996114	0.0474132	0.0179956	0.003768	0.0161343
		0.393563	1.39228	6.55602	6.69903	18.3846	15.4959	14.1674	6.41567	3.23858	0.406067	1.24017
		0.0775927	0.233688	0.983786	0.736341	3.32899	3.003	9.25763	2.20796	1.43902	0.0423119	0.327983
hAID-NL-BE3		0.0088031	0.0358557	0.0490294	0.164408	0.154667	0.142446	0.12381	0.0293231	0.0086559	0.0036189	0.0030687
		0.0114374	0.0387145	0.0508102	0.200457	0.18893	0.182375	0.147733	0.0424652	0.0129734	0.0052182	0.0055679
		0.0010777	0.0018063	0.0022237	0.0043183	0.003992	0.0031799	0.0028156	0.002125	0.0013205	0.0013054	0.0008045
		0.710607	2.54588	3.40211	12.3061	11.5863	10.9334	9.14528	2.46378	0.764993	0.338083	0.314703
		0.439627	1.67655	2.24959	8.52437	8.0332	7.68116	6.34324	1.67988	0.481016	0.160624	0.194544
mAID-NL-BE3		0.0255192	0.0704011	0.091835	0.342429	0.271971	0.205104	0.207688	0.0431053	0.0240181	0.0077907	0.0190587
		0.0286478	0.0819827	0.112484	0.391018	0.323315	0.25148	0.255597	0.0809628	0.0543995	0.0145249	0.033338
		0.0270525	0.0752503	0.102224	0.383718	0.31339	0.243106	0.247463	0.0725842	0.0490168	0.0151947	0.0321841
		2.70732	7.5878	10.2181	37.2388	30.2892	23.323	23.6916	6.55508	4.24781	1.25034	2.81936
		0.127733	0.474896	0.84301	2.13933	2.22369	2.01798	2.09322	1.62358	1.32369	0.334361	0.64765
cAICDA-NL-BE3		0.0021504	0.0031463	0.009016	0.0477945	0.0673424	0.0597012	0.0457498	0.0140836	0.0056229	0.001745	0.0010488
		0.0058921	0.0074627	0.0241631	0.0727868	0.103381	0.0891805	0.0814483	0.0349993	0.0177134	0.003104	0.0019516
		0.005185	0.0068197	0.0277811	0.0901374	0.124977	0.105709	0.0956545	0.0443918	0.0208422	0.0038824	0.0030225
		0.440917	0.580957	2.03201	7.02396	9.85667	8.48637	7.42842	3.11582	1.47262	0.291047	0.200763
		0.162307	0.190142	0.812851	1.738	2.37741	1.90292	2.09939	1.26679	0.656249	0.0883256	0.0806733
		PolyC-8
		C-20	C-19	C-18	C-17	C-16	C-15	C-14	C-13
nCDA1-BE3		0.325226	0.472258	0.488997	0.469518	0.419909	0.370077	0.334043	0.25469
		0.26885	0.407477	0.416633	0.400845	0.369348	0.329672	0.284476	0.148366
		0.249423	0.401467	0.420161	0.391697	0.341908	0.297778	0.260886	0.13696
		28.1166	42.7067	44.193	42.0687	37.7055	33.2509	29.3135	18.0005
		3.21488	3.20485	3.33124	3.47306	3.23066	2.9584	3.04877	5.30148
cCDA1-BE3		0.089116	0.384957	0.398823	0.37666	0.275566	0.087022	0.028665	0.01215
		0.101926	0.523296	0.548448	0.515163	0.360159	0.102872	0.0367398	0.0141319
		0.105877	0.440442	0.454828	0.43338	0.320683	0.10838	0.0373138	0.0178757
		9.8973	44.9565	46.7366	44.1734	31.8803	9.94244	3.42395	1.47192
		0.71541	5.68441	6.17244	5.68512	3.45606	0.905353	0.394875	0.237411
nCDA1-NGBE3		0.0812768	0.147737	0.158055	0.145774	0.128968	0.112804	0.0972565	0.0411213
		0.0328468	0.0586683	0.0602229	0.0570578	0.0516319	0.0442815	0.0391396	0.0158517
		0.0418087	0.0761958	0.0803229	0.0736306	0.0653506	0.058136	0.0503938	0.0191459
		5.19774	9.42003	9.95337	9.2154	8.19835	7.17405	6.22633	2.5373
		2.10384	3.85264	4.21868	3.85137	3.36918	2.9582	2.51669	1.12167
cCDA1-NGBE3		0.0575837	0.3001	0.340108	0.286372	0.164825	0.0431397	0.0116814	0.0035244
		0.0256954	0.152371	0.174276	0.142495	0.0847622	0.0217625	0.0076897	0.001875
		0.0387377	0.23953	0.267943	0.227202	0.132979	0.0352004	0.009174	0.002061
		4.06723	23.0667	26.0776	21.869	12.7522	3.33675	0.951503	0.24868
		1.309	6.06346	6.78899	5.90448	3.29125	0.882291	0.164735	0.0737613
nCDA1Δ194-NGBE3		0.107461	0.325253	0.364803	0.215787	0.08105	0.031572	0.026093	0.027561
		0.111738	0.332356	0.377281	0.220939	0.0770235	0.0321051	0.0267805	0.0258297
		0.0966897	0.306804	0.357312	0.19092	0.0695985	0.0254045	0.0236895	0.0211076
		10.5296	32.1471	36.6465	20.9215	7.58907	2.96939	2.5521	2.48328
		0.633141	1.07688	0.823678	1.31067	0.474318	0.304084	0.132513	0.272727
nCDA1Δ193-NGBE3		0.018805	0.174321	0.269966	0.173111	0.077987	0.032076	0.034788	0.038097
		0.0179721	0.200129	0.309864	0.1997	0.0880109	0.0376985	0.0347415	0.0388709
		0.0144189	0.159123	0.259303	0.159876	0.075326	0.0316956	0.0281928	0.0295962
		1.70653	17.7858	27.9711	17.7562	8.04413	3.38234	3.25741	3.55214
		0.190195	1.69265	2.17611	1.65597	0.546165	0.274453	0.309811	0.420162
nCDA1Δ190-NGBE3		0.0117459	0.141263	0.297068	0.16778	0.069334	0.0341903	0.0333959	0.0372033
		0.0115343	0.125257	0.261639	0.156337	0.0574824	0.0303137	0.0294776	0.0361036
		0.0089014	0.116654	0.247122	0.146389	0.0549417	0.0311749	0.0277294	0.0304885
		1.07272	12.7725	26.8609	15.6835	6.0586	3.1893	3.0201	3.45985
		0.129392	1.0197	2.09776	0.873978	0.627211	0.166207	0.236921	0.294066
A3A-BE3		0.065162	0.235247	0.436217	0.505533	0.563128	0.57667	0.55617	0.522528
		0.0332684	0.145505	0.350304	0.428979	0.493311	0.497082	0.475508	0.450436
		0.0386252	0.145569	0.283677	0.328494	0.368256	0.377747	0.357257	0.337425
		4.56852	17.544	35.6733	42.1002	47.4899	48.3833	46.2978	43.6796
		1.39447	4.22899	6.24398	7.24955	8.06142	8.17487	8.16878	7.61806
A3A-NL-BE3		0.171084	0.402539	0.502929	0.499454	0.42029	0.35251	0.308163	0.267062
		0.154871	0.390059	0.503323	0.477516	0.406159	0.336541	0.295148	0.265752
		0.196467	0.472077	0.544936	0.542238	0.485477	0.412926	0.351882	0.311111
		17.4141	42.1558	51.7063	50.6403	43.7309	36.7326	31.8398	28.1308
		1.71185	3.60836	1.97101	2.68755	3.45453	3.28967	2.4266	2.10806
A3AΔ194-BE3		0.034909	0.0695467	0.0837176	0.0771406	0.102683	0.129959	0.172249	0.170893
		0.050458	0.11815	0.137404	0.124662	0.170707	0.229135	0.302625	0.301683
		0.0475303	0.120097	0.136763	0.124069	0.175523	0.220135	0.298946	0.295538
		4.42991	10.2598	11.9295	10.8624	14.9638	19.3076	25.794	25.6038
		0.674652	2.33842	2.51583	2.22634	3.32601	4.47816	6.06113	6.02588
A3AΔ190-BE3		0.0075164	0.0368787	0.0934311	0.166023	0.426939	0.380372	0.2781	0.202171
		0.0036667	0.0097154	0.0321452	0.0792818	0.389688	0.326381	0.216376	0.149534
		0.0065404	0.0390714	0.103358	0.184907	0.434192	0.401597	0.316283	0.232883
		0.590783	2.85552	7.63114	14.3404	41.694	36.945	27.0253	19.4863
		0.163404	1.33518	3.14921	4.5992	1.94958	3.16631	4.11626	3.44172
A3AΔ186-BE3		0.00289	0.00557	0.01889	0.10149	0.32882	0.27923	0.14786	0.081
		0.0031941	0.0056961	0.0193186	0.100731	0.331021	0.278895	0.150145	0.0815248
		0.0026058	0.0229526	0.0839928	0.220795	0.452446	0.402666	0.261075	0.17237
		0.289663	1.14062	4.07338	14.1005	37.0762	32.0263	18.636	11.1632
		0.0240218	0.816468	3.05892	5.64207	5.77659	5.82673	5.28397	4.29493
A3AΔ182-BE3		0.0027858	0.0076963	0.0199064	0.121343	0.418616	0.341009	0.136568	0.0566953
		0.002295	0.0042319	0.0074629	0.0803234	0.342923	0.310168	0.113298	0.0384189
		0.001996	0.0046462	0.0107077	0.0909285	0.400503	0.317632	0.110521	0.0394128
		0.235893	0.55248	1.26923	9.75315	38.7347	32.2936	12.0129	4.48423
		0.0325588	0.154477	0.527031	1.73847	3.22713	1.31375	1.16789	0.839113
A3AΔ178-BE3		0.003011	0.004317	0.004328	0.017007	0.153558	0.13191	0.029227	0.007652
		0.0021551	0.0029779	0.0027764	0.0223737	0.228826	0.196113	0.0403085	0.0087883
		0.0016389	0.0031955	0.001826	0.0112106	0.105325	0.0832934	0.017452	0.0041385
		0.226833	0.34968	0.29768	1.68638	16.257	13.7105	2.89958	0.68596
		0.0565851	0.0586733	0.103122	0.455844	5.08198	4.62047	0.933256	0.197924
A3AΔ154-BE3		0.0034894	0.0046151	0.003304	0.0032246	0.0022049	0.0017944	0.0017215	0.0008939
		0.0030009	0.0033796	0.00191	0.001733	0.001272	0.0008686	0.0009509	0.0004652
		0.0014136	0.003111	0.0012413	0.0015352	0.0012565	0.0006637	0.0007803	0.0004104
		0.263463	0.37019	0.215177	0.216427	0.15778	0.11089	0.11509	0.0589833
		0.0886134	0.0654974	0.0859271	0.0754105	0.0443472	0.0491887	0.0409442	0.0216168
hA3B-NL-BE3		0.0429394	0.230191	0.370668	0.272818	0.240419	0.126277	0.057754	0.0500211
		0.0111648	0.129215	0.21689	0.156754	0.119699	0.0666131	0.0319068	0.0290417
		0.012335	0.212372	0.390419	0.247204	0.174126	0.103142	0.044983	0.038831
		2.21464	19.0593	32.5992	22.5592	17.8081	9.86775	4.48813	3.92979
		1.47106	4.40059	7.75675	4.97866	4.9363	2.45616	1.05523	0.857117
hA3G-NL-BE3		0.002925	0.017202	0.103819	0.10476	0.147795	0.07527	0.027447	0.018989
		0.0025746	0.0115902	0.0741297	0.0858934	0.113359	0.0655075	0.0170399	0.0114942
		0.0019208	0.0057579	0.0152935	0.0189111	0.0285564	0.0129519	0.0066315	0.0028904
		0.247347	1.15167	6.44141	6.98548	9.657	5.12431	1.70395	1.11245
		0.0416153	0.467232	3.67876	3.68369	5.01056	2.73677	0.849789	0.657742
hAID-NL-BE3		0.0224468	0.0373906	0.0574523	0.0441545	0.0349497	0.0280057	0.0064719	0.0035403
		0.0102093	0.0151229	0.0249048	0.0190682	0.0169348	0.0112798	0.0035935	0.0010327
		0.0135847	0.0212439	0.0294827	0.0238884	0.0194999	0.0146663	0.0039434	0.0017751
		1.54136	2.45858	3.72799	2.9037	2.37948	1.79839	0.46696	0.211603
		0.51606	0.939286	1.43859	1.08693	0.795692	0.722006	0.12824	0.105173
mAID-NL-BE3		0.0279156	0.0402028	0.0675762	0.0513764	0.0373673	0.0386202	0.0112102	0.0074002
		0.0245743	0.0357458	0.0758276	0.0493825	0.033227	0.0300163	0.0041168	0.0013495
		0.0289909	0.0469963	0.0832194	0.0608173	0.0458222	0.0409508	0.0115227	0.0077068
		2.71603	4.09816	7.55411	5.38587	3.88055	3.65291	0.89499	0.54855
		0.188051	0.46259	0.638952	0.498733	0.524157	0.470251	0.34199	0.292727
cAICDA-NL-BE3		0.0096973	0.0205964	0.0274558	0.0252556	0.0207906	0.0198292	0.0060551	0.002912
		0.00489	0.01254	0.019412	0.0179721	0.0134201	0.0121915	0.0015349	0.0006583
		0.0076881	0.0236965	0.0320569	0.03006	0.0247216	0.0245685	0.0074285	0.0029088
		0.742513	1.89443	2.63082	2.44292	1.96441	1.88631	0.500617	0.21597
		0.197136	0.470205	0.522565	0.496934	0.46845	0.509886	0.251778	0.106165

## Sheet: Fig. S9
		PolyC-7
BE		C-21	C-20	C-19	C-18	C-17	C-16	C-15	C-14	C-13	C-7	C-6
nCDA1-BE3	rep_1	0.275334	0.47546	0.541247	0.608346	0.604626	0.582902	0.559329	0.530637	0.374209	0.016303	0.012435
	rep_2	0.27979	0.493731	0.567456	0.624558	0.621176	0.607781	0.584928	0.5543	0.398928	0.028914	0.020661
	rep_3	0.266029	0.4692	0.537678	0.6052	0.602683	0.578855	0.555825	0.5282	0.370174	0.0174858	0.0126019
	Average	27.3718	47.9464	54.8794	61.2701	60.9495	58.9846	56.6694	53.7712	38.1104	2.09009	1.52326
	s.d.	0.57329	1.04071	1.32763	0.848165	0.82978	1.27892	1.29726	1.17715	1.2711	0.568663	0.383904
cCDA1-BE3		0.0527188	0.146263	0.328837	0.53133	0.530293	0.358197	0.14126	0.134995	0.128248	0.0061386	0.0033025
		0.058258	0.175698	0.410513	0.674687	0.657663	0.452866	0.185447	0.179234	0.177898	0.0085209	0.0054102
		0.0511404	0.140853	0.316873	0.514311	0.515262	0.347513	0.132096	0.1251	0.120148	0.006496	0.003377
		5.40391	15.4271	35.2074	57.3443	56.7739	38.6192	15.2934	14.6443	14.2098	0.705183	0.40299
		0.305204	1.53112	4.16101	7.19271	6.3881	4.73471	2.32922	2.35361	2.55295	0.104898	0.0976493
nCDA1-NGBE3		0.142716	0.334687	0.386835	0.445292	0.44042	0.411807	0.390711	0.360438	0.208535	0.0073558	0.006315
		0.101509	0.287097	0.336894	0.401178	0.392589	0.357873	0.332926	0.299019	0.150022	0.00643	0.0052089
		12.2112	31.0892	36.1864	42.3235	41.6504	38.484	36.1819	32.9729	17.9278	0.68929	0.576195
		2.06033	2.37949	2.49707	2.20569	2.39153	2.6967	2.88923	3.07095	2.92561	0.04629	0.055305
cCDA1-NGBE3		0.0118433	0.0507874	0.192417	0.477421	0.417746	0.224125	0.0465234	0.0256569	0.013772	0.0017827	0.0018505
		0.0138198	0.0591253	0.207707	0.523192	0.46959	0.247964	0.052922	0.0339836	0.0185104	0.0023453	0.0018
		0.0103513	0.0418516	0.166197	0.440911	0.377196	0.201435	0.0408899	0.0218348	0.0111548	0.0012498	0.0015095
		1.20048	5.05881	18.8774	48.0508	42.1511	22.4508	4.67784	2.71584	1.44791	0.17926	0.172
		0.142061	0.705337	1.71408	3.3662	3.78134	1.89974	0.491539	0.50721	0.304425	0.0447291	0.0150267
nCDA1Δ194-NGBE3		0.082879	0.143535	0.354657	0.540976	0.392006	0.158124	0.047573	0.040139	0.099243	0.005771	0.0073
		0.0919059	0.157004	0.372515	0.539524	0.394464	0.165832	0.0542791	0.0456069	0.108243	0.0060593	0.0085263
		0.0712991	0.125745	0.301389	0.442596	0.318462	0.130284	0.0386504	0.0353937	0.0800746	0.0048445	0.0136821
		8.2028	14.2095	34.2854	50.7699	36.8311	15.1413	4.68342	4.03799	9.58535	0.555827	0.983613
		0.843418	1.28019	3.02127	4.60385	3.52627	1.52685	0.640174	0.4173	1.17468	0.0518251	0.276521
nCDA1Δ192-NGBE3		0.0021958	0.0092749	0.104528	0.411004	0.403158	0.202252	0.0636243	0.0568301	0.145325	0.0015619	0.0018192
		0.0032013	0.0131794	0.0996457	0.353114	0.345854	0.176584	0.0569497	0.0527826	0.124816	0.0019479	0.0020347
		0.0021629	0.0121716	0.103607	0.380076	0.373966	0.183907	0.0577357	0.049113	0.12489	0.0010359	0.001525
		0.252	1.1542	10.2593	38.1398	37.4326	18.7581	5.94366	5.29086	13.1677	0.151523	0.179297
		0.0481939	0.165501	0.211799	2.36519	2.33954	1.07961	0.297851	0.315175	0.965066	0.0373782	0.0208909
nCDA1Δ188-NGBE3		0.001623	0.005195	0.082933	0.274773	0.213161	0.118083	0.041744	0.037026	0.091241	0.00152	0.001659
		0.002181	0.007813	0.096997	0.30003	0.240314	0.128139	0.051897	0.046236	0.099335	0.001813	0.002187
		0.0013902	0.005981	0.0941827	0.312285	0.242503	0.127927	0.0458245	0.0437617	0.0964024	0.0013845	0.0013229
		0.17314	0.632967	9.13709	29.5696	23.1993	12.4716	4.64885	4.23412	9.56595	0.15725	0.172297
		0.0331817	0.109686	0.607611	1.56178	1.33459	0.469136	0.417145	0.389181	0.334586	0.017883	0.0355655
A3A-BE3		0.118327	0.100816	0.158324	0.299934	0.41729	0.502422	0.500644	0.487581	0.4215	0.0833255	0.0619777
		0.0254305	0.0251457	0.0354223	0.153657	0.668087	0.679057	0.656291	0.678886	0.648471	0.022796	0.0165423
		0.117771	0.100871	0.158538	0.300403	0.417283	0.503707	0.501277	0.488814	0.422967	0.0859565	0.0656495
		8.71761	7.56108	11.7428	25.1331	50.0887	56.1729	55.2737	55.176	49.7646	6.4026	4.80565
		4.36613	3.56842	5.79868	6.90667	11.8228	8.29656	7.3224	8.98927	10.6651	2.91738	2.23343
A3A-NL-BE3		0.335571	0.350029	0.45379	0.515151	0.528626	0.486304	0.473015	0.434477	0.389786	0.21113	0.139764
		0.330997	0.347045	0.450773	0.512769	0.526023	0.482349	0.469399	0.430696	0.38617	0.20627	0.135775
		0.291964	0.296904	0.380895	0.49275	0.525928	0.427768	0.390251	0.365887	0.33476	0.200108	0.131101
		31.951	33.1326	42.8486	50.689	52.6859	46.5474	44.4222	41.0353	37.0238	20.5836	13.5547
		1.95679	2.43703	3.36745	1.00455	0.12502	2.6711	3.81917	3.14805	2.51306	0.450996	0.354047
A3AΔ194-BE3		0.038764	0.015993	0.008799	0.008063	0.013841	0.017356	0.03381	0.071169	0.120478	0.237475	0.183024
		0.146901	0.114526	0.114423	0.109181	0.098184	0.118647	0.168834	0.225043	0.260974	0.359919	0.276535
		0.17479	0.14682	0.14735	0.13348	0.11393	0.12883	0.18582	0.2387	0.2753	0.38089	0.29187
		12.0152	9.24463	9.01907	8.35747	7.53183	8.82777	12.9488	17.8304	21.8917	32.6095	25.0476
		5.86652	5.56451	5.91016	5.43085	4.39438	5.03212	6.8009	7.59608	6.98524	6.32457	4.81051
A3AΔ190-BE3		0.108375	0.0996785	0.116132	0.221435	0.302998	0.364212	0.352325	0.350453	0.348035	0.110701	0.060702
		0.106078	0.0994974	0.123152	0.234863	0.299235	0.411728	0.429428	0.425673	0.41077	0.0703376	0.0011539
		0.10081	0.088757	0.108908	0.218674	0.301039	0.419039	0.416493	0.407094	0.39534	0.121358	0.067649
		10.5088	9.59776	11.6064	22.4991	30.1091	39.8326	39.9415	39.4407	38.4715	10.0799	4.31683
		0.316697	0.510629	0.581521	0.707107	0.153643	2.43066	3.3714	3.1992	2.66906	2.19743	2.98437
A3AΔ186-BE3		0.0134737	0.0123866	0.0230554	0.0901705	0.165113	0.360312	0.310469	0.267243	0.236062	0.0101397	0.0046241
		0.0149602	0.0189301	0.0313572	0.0946982	0.153613	0.251478	0.214605	0.206536	0.190275	0.0076469	0.0050866
		0.011411	0.002891	0.005343	0.028019	0.090243	0.331938	0.263492	0.198307	0.164896	0.012129	0.005615
		1.32816	1.14026	1.99185	7.09626	13.6323	31.4576	26.2855	22.4028	19.7078	0.997187	0.510857
		0.145531	0.65848	1.08494	3.04219	3.29201	4.60964	3.91389	3.07411	2.94491	0.183365	0.0404831
A3AΔ182-BE3		0.0095024	0.0106936	0.0228332	0.0820164	0.178094	0.445372	0.39629	0.286118	0.219511	0.0104457	0.0052263
		0.0057447	0.0019086	0.0029983	0.0140405	0.0514503	0.27766	0.239318	0.159737	0.113168	0.007899	0.0038739
		0.008581	0.0051026	0.0153438	0.0697551	0.157678	0.510823	0.470606	0.362596	0.279768	0.0143808	0.0072155
		0.79427	0.59016	1.37251	5.52707	12.9074	41.1285	36.8738	26.9483	20.4149	1.09085	0.543857
		0.159909	0.363069	0.817806	2.95807	5.55175	9.81925	9.64117	8.36479	6.8876	0.266634	0.137243
A3AΔ178-BE3		0.002193	0.001519	0.004371	0.019533	0.063729	0.220106	0.219246	0.137948	0.096417	0.00632	0.00354
		0.004121	0.001487	0.00187	0.004546	0.046695	0.171187	0.142238	0.077556	0.051567	0.009631	0.003937
		0.001595	0.000874	0.00253	0.013493	0.043332	0.150817	0.155831	0.096844	0.066193	0.005673	0.001503
		0.263633	0.129333	0.292367	1.2524	5.1252	18.0703	17.2438	10.4116	7.13923	0.7208	0.299333
		0.107783	0.0296801	0.105829	0.615666	0.892876	2.90765	3.356	2.51854	1.86754	0.173356	0.106622
A3AΔ154-BE3		0.0006427	0.000712	0.0008443	0.0009136	0.0008065	0.0009136	0.0007624	0.0003402	0.0005734	0.0017138	0.0010144
		0.0014737	0.0023265	0.0018284	0.0018489	0.0016374	0.0018216	0.0019512	0.0012281	0.0009893	0.0026881	0.0011121
		0.0006916	0.0007557	0.0009862	0.0007365	0.0007429	0.0011527	0.0011463	0.0005443	0.0004547	0.0016779	0.0011527
		0.0936	0.126473	0.121963	0.116633	0.106227	0.129597	0.128663	0.07042	0.0672467	0.20266	0.109307
		0.0380735	0.0750994	0.0434344	0.0488033	0.0407509	0.0384283	0.0495366	0.0379708	0.0229216	0.0467981	0.00580426
hA3B-NL-BE3		0.075763	0.0589475	0.133895	0.235507	0.210653	0.179683	0.0722105	0.0346815	0.0594728	0.0141269	0.0131179
		0.135846	0.120323	0.259473	0.256566	0.238001	0.148284	0.120331	0.0702117	0.0864628	0.0297784	0.0110581
		0.0993865	0.0934218	0.157353	0.290135	0.230873	0.164502	0.0957697	0.0541341	0.0349841	0.0175934	0.0068477
		10.3665	9.08976	18.3574	26.0736	22.6509	16.4156	9.61036	5.30091	6.03066	2.04996	1.03412
		2.47146	2.51201	5.45168	2.24958	1.15832	1.28212	1.96463	1.45269	2.10244	0.671201	0.260951
hA3G-NL-BE3		0.003021	0.010944	0.058576	0.060351	0.205276	0.114733	0.055333	0.049703	0.046776	0.004659	0.01292
		0.004918	0.0141725	0.0586316	0.0633624	0.209434	0.16328	0.270076	0.095354		0.003755	0.0081507
		0.0038679	0.0166518	0.079473	0.0772576	0.136828	0.186866	0.0996114	0.0474132	0.0179956	0.003768	0.0161343
		0.393563	1.39228	6.55602	6.69903	18.3846	15.4959	14.1674	6.41567	3.23858	0.406067	1.24017
		0.0775927	0.233688	0.983786	0.736341	3.32899	3.003	9.25763	2.20796	1.43902	0.0423119	0.327983
hAID-NL-BE3		0.0088031	0.0358557	0.0490294	0.164408	0.154667	0.142446	0.12381	0.0293231	0.0086559	0.0036189	0.0030687
		0.0114374	0.0387145	0.0508102	0.200457	0.18893	0.182375	0.147733	0.0424652	0.0129734	0.0052182	0.0055679
		0.0010777	0.0018063	0.0022237	0.0043183	0.003992	0.0031799	0.0028156	0.002125	0.0013205	0.0013054	0.0008045
		0.710607	2.54588	3.40211	12.3061	11.5863	10.9334	9.14528	2.46378	0.764993	0.338083	0.314703
		0.439627	1.67655	2.24959	8.52437	8.0332	7.68116	6.34324	1.67988	0.481016	0.160624	0.194544
mAID-NL-BE3		0.0255192	0.0704011	0.091835	0.342429	0.271971	0.205104	0.207688	0.0431053	0.0240181	0.0077907	0.0190587
		0.0286478	0.0819827	0.112484	0.391018	0.323315	0.25148	0.255597	0.0809628	0.0543995	0.0145249	0.033338
		0.0270525	0.0752503	0.102224	0.383718	0.31339	0.243106	0.247463	0.0725842	0.0490168	0.0151947	0.0321841
		2.70732	7.5878	10.2181	37.2388	30.2892	23.323	23.6916	6.55508	4.24781	1.25034	2.81936
		0.127733	0.474896	0.84301	2.13933	2.22369	2.01798	2.09322	1.62358	1.32369	0.334361	0.64765
cAICDA-NL-BE3		0.0021504	0.0031463	0.009016	0.0477945	0.0673424	0.0597012	0.0457498	0.0140836	0.0056229	0.001745	0.0010488
		0.0058921	0.0074627	0.0241631	0.0727868	0.103381	0.0891805	0.0814483	0.0349993	0.0177134	0.003104	0.0019516
		0.005185	0.0068197	0.0277811	0.0901374	0.124977	0.105709	0.0956545	0.0443918	0.0208422	0.0038824	0.0030225
		0.440917	0.580957	2.03201	7.02396	9.85667	8.48637	7.42842	3.11582	1.47262	0.291047	0.200763
		0.162307	0.190142	0.812851	1.738	2.37741	1.90292	2.09939	1.26679	0.656249	0.0883256	0.0806733
		PolyC-8
		C-20	C-19	C-18	C-17	C-16	C-15	C-14	C-13
nCDA1-BE3		0.325226	0.472258	0.488997	0.469518	0.419909	0.370077	0.334043	0.25469
		0.26885	0.407477	0.416633	0.400845	0.369348	0.329672	0.284476	0.148366
		0.249423	0.401467	0.420161	0.391697	0.341908	0.297778	0.260886	0.13696
		28.1166	42.7067	44.193	42.0687	37.7055	33.2509	29.3135	18.0005
		3.21488	3.20485	3.33124	3.47306	3.23066	2.9584	3.04877	5.30148
cCDA1-BE3		0.089116	0.384957	0.398823	0.37666	0.275566	0.087022	0.028665	0.01215
		0.101926	0.523296	0.548448	0.515163	0.360159	0.102872	0.0367398	0.0141319
		0.105877	0.440442	0.454828	0.43338	0.320683	0.10838	0.0373138	0.0178757
		9.8973	44.9565	46.7366	44.1734	31.8803	9.94244	3.42395	1.47192
		0.71541	5.68441	6.17244	5.68512	3.45606	0.905353	0.394875	0.237411
nCDA1-NGBE3		0.0812768	0.147737	0.158055	0.145774	0.128968	0.112804	0.0972565	0.0411213
		0.0328468	0.0586683	0.0602229	0.0570578	0.0516319	0.0442815	0.0391396	0.0158517
		0.0418087	0.0761958	0.0803229	0.0736306	0.0653506	0.058136	0.0503938	0.0191459
		5.19774	9.42003	9.95337	9.2154	8.19835	7.17405	6.22633	2.5373
		2.10384	3.85264	4.21868	3.85137	3.36918	2.9582	2.51669	1.12167
cCDA1-NGBE3		0.0575837	0.3001	0.340108	0.286372	0.164825	0.0431397	0.0116814	0.0035244
		0.0256954	0.152371	0.174276	0.142495	0.0847622	0.0217625	0.0076897	0.001875
		0.0387377	0.23953	0.267943	0.227202	0.132979	0.0352004	0.009174	0.002061
		4.06723	23.0667	26.0776	21.869	12.7522	3.33675	0.951503	0.24868
		1.309	6.06346	6.78899	5.90448	3.29125	0.882291	0.164735	0.0737613
nCDA1Δ194-NGBE3		0.107461	0.325253	0.364803	0.215787	0.08105	0.031572	0.026093	0.027561
		0.111738	0.332356	0.377281	0.220939	0.0770235	0.0321051	0.0267805	0.0258297
		0.0966897	0.306804	0.357312	0.19092	0.0695985	0.0254045	0.0236895	0.0211076
		10.5296	32.1471	36.6465	20.9215	7.58907	2.96939	2.5521	2.48328
		0.633141	1.07688	0.823678	1.31067	0.474318	0.304084	0.132513	0.272727
nCDA1Δ193-NGBE3		0.018805	0.174321	0.269966	0.173111	0.077987	0.032076	0.034788	0.038097
		0.0179721	0.200129	0.309864	0.1997	0.0880109	0.0376985	0.0347415	0.0388709
		0.0144189	0.159123	0.259303	0.159876	0.075326	0.0316956	0.0281928	0.0295962
		1.70653	17.7858	27.9711	17.7562	8.04413	3.38234	3.25741	3.55214
		0.190195	1.69265	2.17611	1.65597	0.546165	0.274453	0.309811	0.420162
nCDA1Δ190-NGBE3		0.0117459	0.141263	0.297068	0.16778	0.069334	0.0341903	0.0333959	0.0372033
		0.0115343	0.125257	0.261639	0.156337	0.0574824	0.0303137	0.0294776	0.0361036
		0.0089014	0.116654	0.247122	0.146389	0.0549417	0.0311749	0.0277294	0.0304885
		1.07272	12.7725	26.8609	15.6835	6.0586	3.1893	3.0201	3.45985
		0.129392	1.0197	2.09776	0.873978	0.627211	0.166207	0.236921	0.294066
A3A-BE3		0.065162	0.235247	0.436217	0.505533	0.563128	0.57667	0.55617	0.522528
		0.0332684	0.145505	0.350304	0.428979	0.493311	0.497082	0.475508	0.450436
		0.0386252	0.145569	0.283677	0.328494	0.368256	0.377747	0.357257	0.337425
		4.56852	17.544	35.6733	42.1002	47.4899	48.3833	46.2978	43.6796
		1.39447	4.22899	6.24398	7.24955	8.06142	8.17487	8.16878	7.61806
A3A-NL-BE3		0.171084	0.402539	0.502929	0.499454	0.42029	0.35251	0.308163	0.267062
		0.154871	0.390059	0.503323	0.477516	0.406159	0.336541	0.295148	0.265752
		0.196467	0.472077	0.544936	0.542238	0.485477	0.412926	0.351882	0.311111
		17.4141	42.1558	51.7063	50.6403	43.7309	36.7326	31.8398	28.1308
		1.71185	3.60836	1.97101	2.68755	3.45453	3.28967	2.4266	2.10806
A3AΔ194-BE3		0.034909	0.0695467	0.0837176	0.0771406	0.102683	0.129959	0.172249	0.170893
		0.050458	0.11815	0.137404	0.124662	0.170707	0.229135	0.302625	0.301683
		0.0475303	0.120097	0.136763	0.124069	0.175523	0.220135	0.298946	0.295538
		4.42991	10.2598	11.9295	10.8624	14.9638	19.3076	25.794	25.6038
		0.674652	2.33842	2.51583	2.22634	3.32601	4.47816	6.06113	6.02588
A3AΔ190-BE3		0.0075164	0.0368787	0.0934311	0.166023	0.426939	0.380372	0.2781	0.202171
		0.0036667	0.0097154	0.0321452	0.0792818	0.389688	0.326381	0.216376	0.149534
		0.0065404	0.0390714	0.103358	0.184907	0.434192	0.401597	0.316283	0.232883
		0.590783	2.85552	7.63114	14.3404	41.694	36.945	27.0253	19.4863
		0.163404	1.33518	3.14921	4.5992	1.94958	3.16631	4.11626	3.44172
A3AΔ186-BE3		0.00289	0.00557	0.01889	0.10149	0.32882	0.27923	0.14786	0.081
		0.0031941	0.0056961	0.0193186	0.100731	0.331021	0.278895	0.150145	0.0815248
		0.0026058	0.0229526	0.0839928	0.220795	0.452446	0.402666	0.261075	0.17237
		0.289663	1.14062	4.07338	14.1005	37.0762	32.0263	18.636	11.1632
		0.0240218	0.816468	3.05892	5.64207	5.77659	5.82673	5.28397	4.29493
A3AΔ182-BE3		0.0027858	0.0076963	0.0199064	0.121343	0.418616	0.341009	0.136568	0.0566953
		0.002295	0.0042319	0.0074629	0.0803234	0.342923	0.310168	0.113298	0.0384189
		0.001996	0.0046462	0.0107077	0.0909285	0.400503	0.317632	0.110521	0.0394128
		0.235893	0.55248	1.26923	9.75315	38.7347	32.2936	12.0129	4.48423
		0.0325588	0.154477	0.527031	1.73847	3.22713	1.31375	1.16789	0.839113
A3AΔ178-BE3		0.003011	0.004317	0.004328	0.017007	0.153558	0.13191	0.029227	0.007652
		0.0021551	0.0029779	0.0027764	0.0223737	0.228826	0.196113	0.0403085	0.0087883
		0.0016389	0.0031955	0.001826	0.0112106	0.105325	0.0832934	0.017452	0.0041385
		0.226833	0.34968	0.29768	1.68638	16.257	13.7105	2.89958	0.68596
		0.0565851	0.0586733	0.103122	0.455844	5.08198	4.62047	0.933256	0.197924
A3AΔ154-BE3		0.0034894	0.0046151	0.003304	0.0032246	0.0022049	0.0017944	0.0017215	0.0008939
		0.0030009	0.0033796	0.00191	0.001733	0.001272	0.0008686	0.0009509	0.0004652
		0.0014136	0.003111	0.0012413	0.0015352	0.0012565	0.0006637	0.0007803	0.0004104
		0.263463	0.37019	0.215177	0.216427	0.15778	0.11089	0.11509	0.0589833
		0.0886134	0.0654974	0.0859271	0.0754105	0.0443472	0.0491887	0.0409442	0.0216168
hA3B-NL-BE3		0.0429394	0.230191	0.370668	0.272818	0.240419	0.126277	0.057754	0.0500211
		0.0111648	0.129215	0.21689	0.156754	0.119699	0.0666131	0.0319068	0.0290417
		0.012335	0.212372	0.390419	0.247204	0.174126	0.103142	0.044983	0.038831
		2.21464	19.0593	32.5992	22.5592	17.8081	9.86775	4.48813	3.92979
		1.47106	4.40059	7.75675	4.97866	4.9363	2.45616	1.05523	0.857117
hA3G-NL-BE3		0.002925	0.017202	0.103819	0.10476	0.147795	0.07527	0.027447	0.018989
		0.0025746	0.0115902	0.0741297	0.0858934	0.113359	0.0655075	0.0170399	0.0114942
		0.0019208	0.0057579	0.0152935	0.0189111	0.0285564	0.0129519	0.0066315	0.0028904
		0.247347	1.15167	6.44141	6.98548	9.657	5.12431	1.70395	1.11245
		0.0416153	0.467232	3.67876	3.68369	5.01056	2.73677	0.849789	0.657742
hAID-NL-BE3		0.0224468	0.0373906	0.0574523	0.0441545	0.0349497	0.0280057	0.0064719	0.0035403
		0.0102093	0.0151229	0.0249048	0.0190682	0.0169348	0.0112798	0.0035935	0.0010327
		0.0135847	0.0212439	0.0294827	0.0238884	0.0194999	0.0146663	0.0039434	0.0017751
		1.54136	2.45858	3.72799	2.9037	2.37948	1.79839	0.46696	0.211603
		0.51606	0.939286	1.43859	1.08693	0.795692	0.722006	0.12824	0.105173
mAID-NL-BE3		0.0279156	0.0402028	0.0675762	0.0513764	0.0373673	0.0386202	0.0112102	0.0074002
		0.0245743	0.0357458	0.0758276	0.0493825	0.033227	0.0300163	0.0041168	0.0013495
		0.0289909	0.0469963	0.0832194	0.0608173	0.0458222	0.0409508	0.0115227	0.0077068
		2.71603	4.09816	7.55411	5.38587	3.88055	3.65291	0.89499	0.54855
		0.188051	0.46259	0.638952	0.498733	0.524157	0.470251	0.34199	0.292727
cAICDA-NL-BE3		0.0096973	0.0205964	0.0274558	0.0252556	0.0207906	0.0198292	0.0060551	0.002912
		0.00489	0.01254	0.019412	0.0179721	0.0134201	0.0121915	0.0015349	0.0006583
		0.0076881	0.0236965	0.0320569	0.03006	0.0247216	0.0245685	0.0074285	0.0029088
		0.742513	1.89443	2.63082	2.44292	1.96441	1.88631	0.500617	0.21597
		0.197136	0.470205	0.522565	0.496934	0.46845	0.509886	0.251778	0.106165

## Sheet: Fig. S10
		PolyC-7
BE		C-21	C-20	C-19	C-18	C-17	C-16	C-15	C-14	C-13	C-7	C-6
nCDA1-BE3	rep_1	0.275334	0.47546	0.541247	0.608346	0.604626	0.582902	0.559329	0.530637	0.374209	0.016303	0.012435
	rep_2	0.27979	0.493731	0.567456	0.624558	0.621176	0.607781	0.584928	0.5543	0.398928	0.028914	0.020661
	rep_3	0.266029	0.4692	0.537678	0.6052	0.602683	0.578855	0.555825	0.5282	0.370174	0.0174858	0.0126019
	Average	27.3718	47.9464	54.8794	61.2701	60.9495	58.9846	56.6694	53.7712	38.1104	2.09009	1.52326
	s.d.	0.57329	1.04071	1.32763	0.848165	0.82978	1.27892	1.29726	1.17715	1.2711	0.568663	0.383904
cCDA1-BE3		0.0527188	0.146263	0.328837	0.53133	0.530293	0.358197	0.14126	0.134995	0.128248	0.0061386	0.0033025
		0.058258	0.175698	0.410513	0.674687	0.657663	0.452866	0.185447	0.179234	0.177898	0.0085209	0.0054102
		0.0511404	0.140853	0.316873	0.514311	0.515262	0.347513	0.132096	0.1251	0.120148	0.006496	0.003377
		5.40391	15.4271	35.2074	57.3443	56.7739	38.6192	15.2934	14.6443	14.2098	0.705183	0.40299
		0.305204	1.53112	4.16101	7.19271	6.3881	4.73471	2.32922	2.35361	2.55295	0.104898	0.0976493
nCDA1-NGBE3		0.142716	0.334687	0.386835	0.445292	0.44042	0.411807	0.390711	0.360438	0.208535	0.0073558	0.006315
		0.101509	0.287097	0.336894	0.401178	0.392589	0.357873	0.332926	0.299019	0.150022	0.00643	0.0052089
		12.2112	31.0892	36.1864	42.3235	41.6504	38.484	36.1819	32.9729	17.9278	0.68929	0.576195
		2.06033	2.37949	2.49707	2.20569	2.39153	2.6967	2.88923	3.07095	2.92561	0.04629	0.055305
cCDA1-NGBE3		0.0118433	0.0507874	0.192417	0.477421	0.417746	0.224125	0.0465234	0.0256569	0.013772	0.0017827	0.0018505
		0.0138198	0.0591253	0.207707	0.523192	0.46959	0.247964	0.052922	0.0339836	0.0185104	0.0023453	0.0018
		0.0103513	0.0418516	0.166197	0.440911	0.377196	0.201435	0.0408899	0.0218348	0.0111548	0.0012498	0.0015095
		1.20048	5.05881	18.8774	48.0508	42.1511	22.4508	4.67784	2.71584	1.44791	0.17926	0.172
		0.142061	0.705337	1.71408	3.3662	3.78134	1.89974	0.491539	0.50721	0.304425	0.0447291	0.0150267
nCDA1Δ194-NGBE3		0.082879	0.143535	0.354657	0.540976	0.392006	0.158124	0.047573	0.040139	0.099243	0.005771	0.0073
		0.0919059	0.157004	0.372515	0.539524	0.394464	0.165832	0.0542791	0.0456069	0.108243	0.0060593	0.0085263
		0.0712991	0.125745	0.301389	0.442596	0.318462	0.130284	0.0386504	0.0353937	0.0800746	0.0048445	0.0136821
		8.2028	14.2095	34.2854	50.7699	36.8311	15.1413	4.68342	4.03799	9.58535	0.555827	0.983613
		0.843418	1.28019	3.02127	4.60385	3.52627	1.52685	0.640174	0.4173	1.17468	0.0518251	0.276521
nCDA1Δ192-NGBE3		0.0021958	0.0092749	0.104528	0.411004	0.403158	0.202252	0.0636243	0.0568301	0.145325	0.0015619	0.0018192
		0.0032013	0.0131794	0.0996457	0.353114	0.345854	0.176584	0.0569497	0.0527826	0.124816	0.0019479	0.0020347
		0.0021629	0.0121716	0.103607	0.380076	0.373966	0.183907	0.0577357	0.049113	0.12489	0.0010359	0.001525
		0.252	1.1542	10.2593	38.1398	37.4326	18.7581	5.94366	5.29086	13.1677	0.151523	0.179297
		0.0481939	0.165501	0.211799	2.36519	2.33954	1.07961	0.297851	0.315175	0.965066	0.0373782	0.0208909
nCDA1Δ188-NGBE3		0.001623	0.005195	0.082933	0.274773	0.213161	0.118083	0.041744	0.037026	0.091241	0.00152	0.001659
		0.002181	0.007813	0.096997	0.30003	0.240314	0.128139	0.051897	0.046236	0.099335	0.001813	0.002187
		0.0013902	0.005981	0.0941827	0.312285	0.242503	0.127927	0.0458245	0.0437617	0.0964024	0.0013845	0.0013229
		0.17314	0.632967	9.13709	29.5696	23.1993	12.4716	4.64885	4.23412	9.56595	0.15725	0.172297
		0.0331817	0.109686	0.607611	1.56178	1.33459	0.469136	0.417145	0.389181	0.334586	0.017883	0.0355655
A3A-BE3		0.118327	0.100816	0.158324	0.299934	0.41729	0.502422	0.500644	0.487581	0.4215	0.0833255	0.0619777
		0.0254305	0.0251457	0.0354223	0.153657	0.668087	0.679057	0.656291	0.678886	0.648471	0.022796	0.0165423
		0.117771	0.100871	0.158538	0.300403	0.417283	0.503707	0.501277	0.488814	0.422967	0.0859565	0.0656495
		8.71761	7.56108	11.7428	25.1331	50.0887	56.1729	55.2737	55.176	49.7646	6.4026	4.80565
		4.36613	3.56842	5.79868	6.90667	11.8228	8.29656	7.3224	8.98927	10.6651	2.91738	2.23343
A3A-NL-BE3		0.335571	0.350029	0.45379	0.515151	0.528626	0.486304	0.473015	0.434477	0.389786	0.21113	0.139764
		0.330997	0.347045	0.450773	0.512769	0.526023	0.482349	0.469399	0.430696	0.38617	0.20627	0.135775
		0.291964	0.296904	0.380895	0.49275	0.525928	0.427768	0.390251	0.365887	0.33476	0.200108	0.131101
		31.951	33.1326	42.8486	50.689	52.6859	46.5474	44.4222	41.0353	37.0238	20.5836	13.5547
		1.95679	2.43703	3.36745	1.00455	0.12502	2.6711	3.81917	3.14805	2.51306	0.450996	0.354047
A3AΔ194-BE3		0.038764	0.015993	0.008799	0.008063	0.013841	0.017356	0.03381	0.071169	0.120478	0.237475	0.183024
		0.146901	0.114526	0.114423	0.109181	0.098184	0.118647	0.168834	0.225043	0.260974	0.359919	0.276535
		0.17479	0.14682	0.14735	0.13348	0.11393	0.12883	0.18582	0.2387	0.2753	0.38089	0.29187
		12.0152	9.24463	9.01907	8.35747	7.53183	8.82777	12.9488	17.8304	21.8917	32.6095	25.0476
		5.86652	5.56451	5.91016	5.43085	4.39438	5.03212	6.8009	7.59608	6.98524	6.32457	4.81051
A3AΔ190-BE3		0.108375	0.0996785	0.116132	0.221435	0.302998	0.364212	0.352325	0.350453	0.348035	0.110701	0.060702
		0.106078	0.0994974	0.123152	0.234863	0.299235	0.411728	0.429428	0.425673	0.41077	0.0703376	0.0011539
		0.10081	0.088757	0.108908	0.218674	0.301039	0.419039	0.416493	0.407094	0.39534	0.121358	0.067649
		10.5088	9.59776	11.6064	22.4991	30.1091	39.8326	39.9415	39.4407	38.4715	10.0799	4.31683
		0.316697	0.510629	0.581521	0.707107	0.153643	2.43066	3.3714	3.1992	2.66906	2.19743	2.98437
A3AΔ186-BE3		0.0134737	0.0123866	0.0230554	0.0901705	0.165113	0.360312	0.310469	0.267243	0.236062	0.0101397	0.0046241
		0.0149602	0.0189301	0.0313572	0.0946982	0.153613	0.251478	0.214605	0.206536	0.190275	0.0076469	0.0050866
		0.011411	0.002891	0.005343	0.028019	0.090243	0.331938	0.263492	0.198307	0.164896	0.012129	0.005615
		1.32816	1.14026	1.99185	7.09626	13.6323	31.4576	26.2855	22.4028	19.7078	0.997187	0.510857
		0.145531	0.65848	1.08494	3.04219	3.29201	4.60964	3.91389	3.07411	2.94491	0.183365	0.0404831
A3AΔ182-BE3		0.0095024	0.0106936	0.0228332	0.0820164	0.178094	0.445372	0.39629	0.286118	0.219511	0.0104457	0.0052263
		0.0057447	0.0019086	0.0029983	0.0140405	0.0514503	0.27766	0.239318	0.159737	0.113168	0.007899	0.0038739
		0.008581	0.0051026	0.0153438	0.0697551	0.157678	0.510823	0.470606	0.362596	0.279768	0.0143808	0.0072155
		0.79427	0.59016	1.37251	5.52707	12.9074	41.1285	36.8738	26.9483	20.4149	1.09085	0.543857
		0.159909	0.363069	0.817806	2.95807	5.55175	9.81925	9.64117	8.36479	6.8876	0.266634	0.137243
A3AΔ178-BE3		0.002193	0.001519	0.004371	0.019533	0.063729	0.220106	0.219246	0.137948	0.096417	0.00632	0.00354
		0.004121	0.001487	0.00187	0.004546	0.046695	0.171187	0.142238	0.077556	0.051567	0.009631	0.003937
		0.001595	0.000874	0.00253	0.013493	0.043332	0.150817	0.155831	0.096844	0.066193	0.005673	0.001503
		0.263633	0.129333	0.292367	1.2524	5.1252	18.0703	17.2438	10.4116	7.13923	0.7208	0.299333
		0.107783	0.0296801	0.105829	0.615666	0.892876	2.90765	3.356	2.51854	1.86754	0.173356	0.106622
A3AΔ154-BE3		0.0006427	0.000712	0.0008443	0.0009136	0.0008065	0.0009136	0.0007624	0.0003402	0.0005734	0.0017138	0.0010144
		0.0014737	0.0023265	0.0018284	0.0018489	0.0016374	0.0018216	0.0019512	0.0012281	0.0009893	0.0026881	0.0011121
		0.0006916	0.0007557	0.0009862	0.0007365	0.0007429	0.0011527	0.0011463	0.0005443	0.0004547	0.0016779	0.0011527
		0.0936	0.126473	0.121963	0.116633	0.106227	0.129597	0.128663	0.07042	0.0672467	0.20266	0.109307
		0.0380735	0.0750994	0.0434344	0.0488033	0.0407509	0.0384283	0.0495366	0.0379708	0.0229216	0.0467981	0.00580426
hA3B-NL-BE3		0.075763	0.0589475	0.133895	0.235507	0.210653	0.179683	0.0722105	0.0346815	0.0594728	0.0141269	0.0131179
		0.135846	0.120323	0.259473	0.256566	0.238001	0.148284	0.120331	0.0702117	0.0864628	0.0297784	0.0110581
		0.0993865	0.0934218	0.157353	0.290135	0.230873	0.164502	0.0957697	0.0541341	0.0349841	0.0175934	0.0068477
		10.3665	9.08976	18.3574	26.0736	22.6509	16.4156	9.61036	5.30091	6.03066	2.04996	1.03412
		2.47146	2.51201	5.45168	2.24958	1.15832	1.28212	1.96463	1.45269	2.10244	0.671201	0.260951
hA3G-NL-BE3		0.003021	0.010944	0.058576	0.060351	0.205276	0.114733	0.055333	0.049703	0.046776	0.004659	0.01292
		0.004918	0.0141725	0.0586316	0.0633624	0.209434	0.16328	0.270076	0.095354		0.003755	0.0081507
		0.0038679	0.0166518	0.079473	0.0772576	0.136828	0.186866	0.0996114	0.0474132	0.0179956	0.003768	0.0161343
		0.393563	1.39228	6.55602	6.69903	18.3846	15.4959	14.1674	6.41567	3.23858	0.406067	1.24017
		0.0775927	0.233688	0.983786	0.736341	3.32899	3.003	9.25763	2.20796	1.43902	0.0423119	0.327983
hAID-NL-BE3		0.0088031	0.0358557	0.0490294	0.164408	0.154667	0.142446	0.12381	0.0293231	0.0086559	0.0036189	0.0030687
		0.0114374	0.0387145	0.0508102	0.200457	0.18893	0.182375	0.147733	0.0424652	0.0129734	0.0052182	0.0055679
		0.0010777	0.0018063	0.0022237	0.0043183	0.003992	0.0031799	0.0028156	0.002125	0.0013205	0.0013054	0.0008045
		0.710607	2.54588	3.40211	12.3061	11.5863	10.9334	9.14528	2.46378	0.764993	0.338083	0.314703
		0.439627	1.67655	2.24959	8.52437	8.0332	7.68116	6.34324	1.67988	0.481016	0.160624	0.194544
mAID-NL-BE3		0.0255192	0.0704011	0.091835	0.342429	0.271971	0.205104	0.207688	0.0431053	0.0240181	0.0077907	0.0190587
		0.0286478	0.0819827	0.112484	0.391018	0.323315	0.25148	0.255597	0.0809628	0.0543995	0.0145249	0.033338
		0.0270525	0.0752503	0.102224	0.383718	0.31339	0.243106	0.247463	0.0725842	0.0490168	0.0151947	0.0321841
		2.70732	7.5878	10.2181	37.2388	30.2892	23.323	23.6916	6.55508	4.24781	1.25034	2.81936
		0.127733	0.474896	0.84301	2.13933	2.22369	2.01798	2.09322	1.62358	1.32369	0.334361	0.64765
cAICDA-NL-BE3		0.0021504	0.0031463	0.009016	0.0477945	0.0673424	0.0597012	0.0457498	0.0140836	0.0056229	0.001745	0.0010488
		0.0058921	0.0074627	0.0241631	0.0727868	0.103381	0.0891805	0.0814483	0.0349993	0.0177134	0.003104	0.0019516
		0.005185	0.0068197	0.0277811	0.0901374	0.124977	0.105709	0.0956545	0.0443918	0.0208422	0.0038824	0.0030225
		0.440917	0.580957	2.03201	7.02396	9.85667	8.48637	7.42842	3.11582	1.47262	0.291047	0.200763
		0.162307	0.190142	0.812851	1.738	2.37741	1.90292	2.09939	1.26679	0.656249	0.0883256	0.0806733
		PolyC-8
		C-20	C-19	C-18	C-17	C-16	C-15	C-14	C-13
nCDA1-BE3		0.325226	0.472258	0.488997	0.469518	0.419909	0.370077	0.334043	0.25469
		0.26885	0.407477	0.416633	0.400845	0.369348	0.329672	0.284476	0.148366
		0.249423	0.401467	0.420161	0.391697	0.341908	0.297778	0.260886	0.13696
		28.1166	42.7067	44.193	42.0687	37.7055	33.2509	29.3135	18.0005
		3.21488	3.20485	3.33124	3.47306	3.23066	2.9584	3.04877	5.30148
cCDA1-BE3		0.089116	0.384957	0.398823	0.37666	0.275566	0.087022	0.028665	0.01215
		0.101926	0.523296	0.548448	0.515163	0.360159	0.102872	0.0367398	0.0141319
		0.105877	0.440442	0.454828	0.43338	0.320683	0.10838	0.0373138	0.0178757
		9.8973	44.9565	46.7366	44.1734	31.8803	9.94244	3.42395	1.47192
		0.71541	5.68441	6.17244	5.68512	3.45606	0.905353	0.394875	0.237411
nCDA1-NGBE3		0.0812768	0.147737	0.158055	0.145774	0.128968	0.112804	0.0972565	0.0411213
		0.0328468	0.0586683	0.0602229	0.0570578	0.0516319	0.0442815	0.0391396	0.0158517
		0.0418087	0.0761958	0.0803229	0.0736306	0.0653506	0.058136	0.0503938	0.0191459
		5.19774	9.42003	9.95337	9.2154	8.19835	7.17405	6.22633	2.5373
		2.10384	3.85264	4.21868	3.85137	3.36918	2.9582	2.51669	1.12167
cCDA1-NGBE3		0.0575837	0.3001	0.340108	0.286372	0.164825	0.0431397	0.0116814	0.0035244
		0.0256954	0.152371	0.174276	0.142495	0.0847622	0.0217625	0.0076897	0.001875
		0.0387377	0.23953	0.267943	0.227202	0.132979	0.0352004	0.009174	0.002061
		4.06723	23.0667	26.0776	21.869	12.7522	3.33675	0.951503	0.24868
		1.309	6.06346	6.78899	5.90448	3.29125	0.882291	0.164735	0.0737613
nCDA1Δ194-NGBE3		0.107461	0.325253	0.364803	0.215787	0.08105	0.031572	0.026093	0.027561
		0.111738	0.332356	0.377281	0.220939	0.0770235	0.0321051	0.0267805	0.0258297
		0.0966897	0.306804	0.357312	0.19092	0.0695985	0.0254045	0.0236895	0.0211076
		10.5296	32.1471	36.6465	20.9215	7.58907	2.96939	2.5521	2.48328
		0.633141	1.07688	0.823678	1.31067	0.474318	0.304084	0.132513	0.272727
nCDA1Δ193-NGBE3		0.018805	0.174321	0.269966	0.173111	0.077987	0.032076	0.034788	0.038097
		0.0179721	0.200129	0.309864	0.1997	0.0880109	0.0376985	0.0347415	0.0388709
		0.0144189	0.159123	0.259303	0.159876	0.075326	0.0316956	0.0281928	0.0295962
		1.70653	17.7858	27.9711	17.7562	8.04413	3.38234	3.25741	3.55214
		0.190195	1.69265	2.17611	1.65597	0.546165	0.274453	0.309811	0.420162
nCDA1Δ190-NGBE3		0.0117459	0.141263	0.297068	0.16778	0.069334	0.0341903	0.0333959	0.0372033
		0.0115343	0.125257	0.261639	0.156337	0.0574824	0.0303137	0.0294776	0.0361036
		0.0089014	0.116654	0.247122	0.146389	0.0549417	0.0311749	0.0277294	0.0304885
		1.07272	12.7725	26.8609	15.6835	6.0586	3.1893	3.0201	3.45985
		0.129392	1.0197	2.09776	0.873978	0.627211	0.166207	0.236921	0.294066
A3A-BE3		0.065162	0.235247	0.436217	0.505533	0.563128	0.57667	0.55617	0.522528
		0.0332684	0.145505	0.350304	0.428979	0.493311	0.497082	0.475508	0.450436
		0.0386252	0.145569	0.283677	0.328494	0.368256	0.377747	0.357257	0.337425
		4.56852	17.544	35.6733	42.1002	47.4899	48.3833	46.2978	43.6796
		1.39447	4.22899	6.24398	7.24955	8.06142	8.17487	8.16878	7.61806
A3A-NL-BE3		0.171084	0.402539	0.502929	0.499454	0.42029	0.35251	0.308163	0.267062
		0.154871	0.390059	0.503323	0.477516	0.406159	0.336541	0.295148	0.265752
		0.196467	0.472077	0.544936	0.542238	0.485477	0.412926	0.351882	0.311111
		17.4141	42.1558	51.7063	50.6403	43.7309	36.7326	31.8398	28.1308
		1.71185	3.60836	1.97101	2.68755	3.45453	3.28967	2.4266	2.10806
A3AΔ194-BE3		0.034909	0.0695467	0.0837176	0.0771406	0.102683	0.129959	0.172249	0.170893
		0.050458	0.11815	0.137404	0.124662	0.170707	0.229135	0.302625	0.301683
		0.0475303	0.120097	0.136763	0.124069	0.175523	0.220135	0.298946	0.295538
		4.42991	10.2598	11.9295	10.8624	14.9638	19.3076	25.794	25.6038
		0.674652	2.33842	2.51583	2.22634	3.32601	4.47816	6.06113	6.02588
A3AΔ190-BE3		0.0075164	0.0368787	0.0934311	0.166023	0.426939	0.380372	0.2781	0.202171
		0.0036667	0.0097154	0.0321452	0.0792818	0.389688	0.326381	0.216376	0.149534
		0.0065404	0.0390714	0.103358	0.184907	0.434192	0.401597	0.316283	0.232883
		0.590783	2.85552	7.63114	14.3404	41.694	36.945	27.0253	19.4863
		0.163404	1.33518	3.14921	4.5992	1.94958	3.16631	4.11626	3.44172
A3AΔ186-BE3		0.00289	0.00557	0.01889	0.10149	0.32882	0.27923	0.14786	0.081
		0.0031941	0.0056961	0.0193186	0.100731	0.331021	0.278895	0.150145	0.0815248
		0.0026058	0.0229526	0.0839928	0.220795	0.452446	0.402666	0.261075	0.17237
		0.289663	1.14062	4.07338	14.1005	37.0762	32.0263	18.636	11.1632
		0.0240218	0.816468	3.05892	5.64207	5.77659	5.82673	5.28397	4.29493
A3AΔ182-BE3		0.0027858	0.0076963	0.0199064	0.121343	0.418616	0.341009	0.136568	0.0566953
		0.002295	0.0042319	0.0074629	0.0803234	0.342923	0.310168	0.113298	0.0384189
		0.001996	0.0046462	0.0107077	0.0909285	0.400503	0.317632	0.110521	0.0394128
		0.235893	0.55248	1.26923	9.75315	38.7347	32.2936	12.0129	4.48423
		0.0325588	0.154477	0.527031	1.73847	3.22713	1.31375	1.16789	0.839113
A3AΔ178-BE3		0.003011	0.004317	0.004328	0.017007	0.153558	0.13191	0.029227	0.007652
		0.0021551	0.0029779	0.0027764	0.0223737	0.228826	0.196113	0.0403085	0.0087883
		0.0016389	0.0031955	0.001826	0.0112106	0.105325	0.0832934	0.017452	0.0041385
		0.226833	0.34968	0.29768	1.68638	16.257	13.7105	2.89958	0.68596
		0.0565851	0.0586733	0.103122	0.455844	5.08198	4.62047	0.933256	0.197924
A3AΔ154-BE3		0.0034894	0.0046151	0.003304	0.0032246	0.0022049	0.0017944	0.0017215	0.0008939
		0.0030009	0.0033796	0.00191	0.001733	0.001272	0.0008686	0.0009509	0.0004652
		0.0014136	0.003111	0.0012413	0.0015352	0.0012565	0.0006637	0.0007803	0.0004104
		0.263463	0.37019	0.215177	0.216427	0.15778	0.11089	0.11509	0.0589833
		0.0886134	0.0654974	0.0859271	0.0754105	0.0443472	0.0491887	0.0409442	0.0216168
hA3B-NL-BE3		0.0429394	0.230191	0.370668	0.272818	0.240419	0.126277	0.057754	0.0500211
		0.0111648	0.129215	0.21689	0.156754	0.119699	0.0666131	0.0319068	0.0290417
		0.012335	0.212372	0.390419	0.247204	0.174126	0.103142	0.044983	0.038831
		2.21464	19.0593	32.5992	22.5592	17.8081	9.86775	4.48813	3.92979
		1.47106	4.40059	7.75675	4.97866	4.9363	2.45616	1.05523	0.857117
hA3G-NL-BE3		0.002925	0.017202	0.103819	0.10476	0.147795	0.07527	0.027447	0.018989
		0.0025746	0.0115902	0.0741297	0.0858934	0.113359	0.0655075	0.0170399	0.0114942
		0.0019208	0.0057579	0.0152935	0.0189111	0.0285564	0.0129519	0.0066315	0.0028904
		0.247347	1.15167	6.44141	6.98548	9.657	5.12431	1.70395	1.11245
		0.0416153	0.467232	3.67876	3.68369	5.01056	2.73677	0.849789	0.657742
hAID-NL-BE3		0.0224468	0.0373906	0.0574523	0.0441545	0.0349497	0.0280057	0.0064719	0.0035403
		0.0102093	0.0151229	0.0249048	0.0190682	0.0169348	0.0112798	0.0035935	0.0010327
		0.0135847	0.0212439	0.0294827	0.0238884	0.0194999	0.0146663	0.0039434	0.0017751
		1.54136	2.45858	3.72799	2.9037	2.37948	1.79839	0.46696	0.211603
		0.51606	0.939286	1.43859	1.08693	0.795692	0.722006	0.12824	0.105173
mAID-NL-BE3		0.0279156	0.0402028	0.0675762	0.0513764	0.0373673	0.0386202	0.0112102	0.0074002
		0.0245743	0.0357458	0.0758276	0.0493825	0.033227	0.0300163	0.0041168	0.0013495
		0.0289909	0.0469963	0.0832194	0.0608173	0.0458222	0.0409508	0.0115227	0.0077068
		2.71603	4.09816	7.55411	5.38587	3.88055	3.65291	0.89499	0.54855
		0.188051	0.46259	0.638952	0.498733	0.524157	0.470251	0.34199	0.292727
cAICDA-NL-BE3		0.0096973	0.0205964	0.0274558	0.0252556	0.0207906	0.0198292	0.0060551	0.002912
		0.00489	0.01254	0.019412	0.0179721	0.0134201	0.0121915	0.0015349	0.0006583
		0.0076881	0.0236965	0.0320569	0.03006	0.0247216	0.0245685	0.0074285	0.0029088
		0.742513	1.89443	2.63082	2.44292	1.96441	1.88631	0.500617	0.21597
		0.197136	0.470205	0.522565	0.496934	0.46845	0.509886	0.251778	0.106165

## Sheet: Fig. S12
BEs			C-11/C-12	C-13	C-15/C-16	C-17	C-18/C-19
A3A-BE3	rep_1	Colony count on YPDA	131	134	192	213	248
		Colony count on Can	57	37	45	35	36
		C-to-T mutation (%)	21.7557	13.806	11.7188	8.21596	7.25806
	rep_2	Colony count on YPDA	145	170	109	230	126
		Colony count on Can	34	85	19	62	45
		C-to-T mutation (%)	11.7241	25	8.7156	13.4783	17.8571
	rep_3	Colony count on YPDA	134	125	87	212	310
		Colony count on Can	38	62	19	57	62
		C-to-T mutation (%)	14.1791	24.8	10.9195	13.4434	10
A3AΔ194-BE3	rep_1	Colony count on YPDA	134	97	190	255	211
		Colony count on Can	2	6	8	1	5
		C-to-T mutation (%)	0.746269	3.09278	2.10526	0.196078	1.18483
	rep_2	Colony count on YPDA	79	91	207	145	100
		Colony count on Can	2	2	8	0	3
		C-to-T mutation (%)	1.26582	1.0989	1.93237	0	1.5
	rep_3	Colony count on YPDA	106	245	167	133	141
		Colony count on Can	4	13	12	0	7
		C-to-T mutation (%)	1.88679	2.65306	3.59281	0	2.48227
A3AΔ190-BE3	rep_1	Colony count on YPDA	223	145	197	213	285
		Colony count on Can	5	19	36	4	3
		C-to-T mutation (%)	1.12108	6.55172	9.13706	0.938967	0.526316
	rep_2	Colony count on YPDA	67	99	183	126	202
		Colony count on Can	4	18	53	3	20
		C-to-T mutation (%)	2.98507	9.09091	14.4809	1.19048	4.9505
	rep_3	Colony count on YPDA	170	174	208	139	137
		Colony count on Can	4	30	59	7	10
		C-to-T mutation (%)	1.17647	8.62069	14.1827	2.51799	3.64964
A3AΔ186-BE3	rep_1	Colony count on YPDA	285	255	345	260	248
		Colony count on Can	2	0	91	7	1
		C-to-T mutation (%)	0.350877	0	13.1884	1.34615	0.201613
	rep_2	Colony count on YPDA	224	300	274	243	101
		Colony count on Can	1	9	123	15	3
		C-to-T mutation (%)	0.223214	1.5	22.4453	3.08642	1.48515
	rep_3	Colony count on YPDA	285	253	334	207	201
		Colony count on Can	0	5	108	10	9
		C-to-T mutation (%)	0	0.988142	16.1677	2.41546	2.23881
A3AΔ182-BE3	rep_1	Colony count on YPDA	260	242	259	273	260
		Colony count on Can	0	0	49	0	0
		C-to-T mutation (%)	0	0	9.45946	0	0
	rep_2	Colony count on YPDA	210	192	269	175	185
		Colony count on Can	0	0	49	0	0
		C-to-T mutation (%)	0	0	9.10781	0	0
	rep_3	Colony count on YPDA	243	223	261	264	250
		Colony count on Can	0	0	49	0	0
		C-to-T mutation (%)	0	0	9.38697	0	0
A3AΔ178-BE3	rep_1	Colony count on YPDA	200	270	232	260	255
		Colony count on Can	0	0	2	0	0
		C-to-T mutation (%)	0	0	0.431034	0	0
	rep_2	Colony count on YPDA	186	180	234	400	420
		Colony count on Can	0	0	1	0	0
		C-to-T mutation (%)	0	0	0.213675	0	0
	rep_3	Colony count on YPDA	272	253	317	286	278
		Colony count on Can	0	0	4	0	0
		C-to-T mutation (%)	0	0	0.630915	0	0
eA3A-BE3	rep_1	Colony count on YPDA	269	253	286	278	234
		Colony count on Can	0	0	27	0	0
		C-to-T mutation (%)	0	0	4.72028	0	0
	rep_2	Colony count on YPDA	287	216	390	261	256
		Colony count on Can	0	0	17	0	0
		C-to-T mutation (%)	0	0	2.17949	0	0
	rep_3	Colony count on YPDA	312	300	368	302	323
		Colony count on Can	2	0	42	0	0
		C-to-T mutation (%)	0.320513	0	5.70652	0	0
A3A(R128A)-BE3	rep_1	Colony count on YPDA	235	317	262	226	352
		Colony count on Can	82	123	123	104	164
		C-to-T mutation (%)	17.4468	19.4006	23.4733	23.0088	23.2955
	rep_2	Colony count on YPDA	295	319	226	328	324
		Colony count on Can	48	93	55	192	50
		C-to-T mutation (%)	8.13559	14.5768	12.1681	29.2683	7.71605
	rep_3	Colony count on YPDA	293	255	317	260	298
		Colony count on Can	60	122	81	117	108
		C-to-T mutation (%)	10.2389	23.9216	12.776	22.5	18.1208
A3A(R128A)Δ186-BE3	rep_1	Colony count on YPDA	312	318	380	341	302
		Colony count on Can	0	0	10	0	0
		C-to-T mutation (%)	0	0	1.31579	0	0
	rep_2	Colony count on YPDA	301	278	366	227	237
		Colony count on Can	0	0	8	0	0
		C-to-T mutation (%)	0	0	1.0929	0	0
	rep_3	Colony count on YPDA	316	288	376	305	314
		Colony count on Can	0	0	13	0	0
		C-to-T mutation (%)	0	0	1.72872	0	0
A3A(R128A)Δ182-BE3	rep_1	Colony count on YPDA	281	300	343	336	288
		Colony count on Can	0	0	2	0	0
		C-to-T mutation (%)	0	0	0.291545	0	0
	rep_2	Colony count on YPDA	278	303	268	287	276
		Colony count on Can	0	0	1	0	0
		C-to-T mutation (%)	0	0	0.186567	0	0
	rep_3	Colony count on YPDA	302	307	303	311	255
		Colony count on Can	0	0	3	0	0
		C-to-T mutation (%)	0	0	0.49505	0	0
A3A(Y130F)-BE3	rep_1	Colony count on YPDA	317	335	304	297	342
		Colony count on Can	64	29	172	102	34
		C-to-T mutation (%)	10.0946	4.32836	28.2895	17.1717	4.97076
	rep_2	Colony count on YPDA	299	266	279	288	257
		Colony count on Can	57	53	173	84	37
		C-to-T mutation (%)	9.53177	9.96241	31.0036	14.5833	7.19844
	rep_3	Colony count on YPDA	266	301	299	333	365
		Colony count on Can	55	63	118	110	69
		C-to-T mutation (%)	10.3383	10.4651	19.7324	16.5165	9.45205
A3A(Y130F)Δ186-BE3	rep_1	Colony count on YPDA	288	301	294	321	349
		Colony count on Can	0	0	57	0	9
		C-to-T mutation (%)	0	0	9.69388	0	1.2894
	rep_2	Colony count on YPDA	261	261	322	263	263
		Colony count on Can	1	11	146	20	3
		C-to-T mutation (%)	0.191571	2.10728	22.6708	3.80228	0.570342
	rep_3	Colony count on YPDA	306	388	340	256	312
		Colony count on Can	0	3	117	21	1
		C-to-T mutation (%)	0	0.386598	17.2059	4.10156	0.160256
A3A(Y130F)Δ182-BE3	rep_1	Colony count on YPDA	380	311	310	300	302
		Colony count on Can	0	0	1	0	0
		C-to-T mutation (%)	0	0	0.16129	0	0
	rep_2	Colony count on YPDA	236	308	288	251	243
		Colony count on Can	0	0	2	0	0
		C-to-T mutation (%)	0	0	0.347222	0	0
	rep_3	Colony count on YPDA	326	314	311	301	299
		Colony count on Can	0	0	3	0	0
		C-to-T mutation (%)	0	0	0.482315	0	0
